# Supplementary material for: Aqua­bis(3′-hydr­oxy-2,2′-bipyridine-3-olato-κ2 N,N′)zinc(II)
Source: Acta Crystallogr Sect E Struct Rep Online. 2008 Aug 6;64(Pt 9):m1131. doi: 10.1107/S1600536808024495 (PMC2960646; doi:10.1107/S1600536808024495)
Supplement: Supplementary file 1 [file e-64-m1131-sup1.cif]

##############################################################################
###                                                                        ###
###        Electronic paper (Acta Crystallographica Section E)             ###
###                                                                        ###
##############################################################################
#                                                                            #
# This CIF contains the data in a paper accepted for publication in Acta     #
# Crystallographica Section E. It conforms to the requirements of Notes      #
# for Authors for Section E, and has been peer reviewed under the auspices   #
# of the IUCr Commission on Journals.                                        #
#                                                                            #
# Full details of the Crystallographic Information File format               #
# are given in the paper "The Crystallographic Information File (CIF):       #
# a New Standard Archive File for Crystallography" by S. R. Hall, F. H.      #
# Allen and I. D. Brown [Acta Cryst. (1991), A47, 655-685].                  #
#                                                                            #
# The current version of the core CIF dictionary is obtainable from          #
# ftp://ftp.iucr.org/pub/cif_core.dic. The current version number is 2.4.    #
#                                                                            #
# Software is freely available for graphical display of the structure(s) in  #
# this CIF.  For information consult the CIF home page http://www.iucr.org/  #
# cif/home.html                                                              #
#                                                                            #
# This file may be used for bona fide research purposes within the           #
# scientific community so long as proper attribution is given to the journal # 
# article from which it was obtained.                                        #
#                                                                            #
##############################################################################
                                             
data_I
_audit_creation_method     SHELXL-97
_chemical_name_systematic
;
Aquabis(3'-hydroxy-2,2'-bipyridine-3-olato-\k^2^N,N')zinc(II)
;
_chemical_name_common     ?
_chemical_formula_moiety     'C20 H16 N4 O5 Zn'
_chemical_formula_sum     'C20 H16 N4 O5 Zn'
_chemical_formula_iupac     '[Zn (C10 H7 N2 O2)2 (H2 O)]'
_chemical_formula_weight     457.74
_chemical_melting_point     ?
_symmetry_cell_setting     Orthorhombic
_symmetry_space_group_name_H-M     'P b c n'
_symmetry_space_group_name_Hall     '-P 2n 2ab'
loop_
    _symmetry_equiv_pos_as_xyz
    'x, y, z'
    '-x+1/2, -y+1/2, z+1/2'
    '-x, y, -z+1/2'
    'x+1/2, -y+1/2, -z'
    '-x, -y, -z'
    'x-1/2, y-1/2, -z-1/2'
    'x, -y, z-1/2'
    '-x-1/2, y-1/2, z'
_cell_length_a     13.931(2)
_cell_length_b     9.1685(16)
_cell_length_c     14.364(3)
_cell_angle_alpha     90.00
_cell_angle_beta     90.00
_cell_angle_gamma     90.00
_cell_volume     1834.7(6)
_cell_formula_units_Z     4
_cell_measurement_reflns_used     2299
_cell_measurement_theta_min     2.6595
_cell_measurement_theta_max     24.624
_cell_measurement_temperature     298(2)
_exptl_crystal_description     block
_exptl_crystal_colour     yellow
_exptl_crystal_size_max     0.40
_exptl_crystal_size_mid     0.21
_exptl_crystal_size_min     0.20
_exptl_crystal_density_diffrn     1.657
_exptl_crystal_density_meas     ?
_exptl_crystal_density_method     'not measured'
_exptl_crystal_F_000     936
_exptl_absorpt_coefficient_mu     1.382
_exptl_absorpt_correction_type     multi-scan
_exptl_absorpt_process_details     '(SADABS; Bruker, 1997)'
_exptl_absorpt_correction_T_min     0.608
_exptl_absorpt_correction_T_max     0.770
_exptl_special_details
;
;
_diffrn_ambient_temperature     298(2)
_diffrn_radiation_type     MoK\a
_diffrn_radiation_wavelength     0.71073
_diffrn_radiation_source     'fine-focus sealed tube'
_diffrn_radiation_monochromator     graphite
_diffrn_measurement_device_type     'Bruker SMART APEX CCD'
_diffrn_measurement_method     '\f and \w'
_diffrn_detector_area_resol_mean     ?
_diffrn_reflns_number     8883
_diffrn_reflns_av_R_equivalents     0.0345
_diffrn_reflns_av_sigmaI/netI     0.0256
_diffrn_reflns_theta_min     2.66
_diffrn_reflns_theta_max     25.03
_diffrn_reflns_theta_full     25.03
_diffrn_measured_fraction_theta_max     0.999
_diffrn_measured_fraction_theta_full     0.999
_diffrn_reflns_limit_h_min     -15
_diffrn_reflns_limit_h_max     16
_diffrn_reflns_limit_k_min     -9
_diffrn_reflns_limit_k_max     10
_diffrn_reflns_limit_l_min     -17
_diffrn_reflns_limit_l_max     17
_diffrn_standards_number     ?
_diffrn_standards_interval_count     ?
_diffrn_standards_interval_time     ?
_diffrn_standards_decay_%     ?
_refine_special_details
;
Refinement of <i>F</i>^2^ against ALL reflections. The weighted <i>R</i>-factor
<i>wR</i> and goodness of fit <i>S</i> are based on <i>F</i>^2^, conventional
<i>R</i>-factors <i>R</i> are based on <i>F</i>, with <i>F</i> set to zero for
negative <i>F</i>^2^. The threshold expression of <i>F</i>^2^ >
\s(<i>F</i>^2^) is used only for calculating <i>R</i>-factors(gt) <i>etc</i>.
and is not relevant to the choice of reflections for refinement.
<i>R</i>-factors based on <i>F</i>^2^ are statistically about twice as large
as those based on <i>F</i>, and <i>R</i>- factors based on ALL data will be
even larger.
;
_reflns_number_total     1621
_reflns_number_gt     1293
_reflns_threshold_expression     I>2\s(I)
_refine_ls_structure_factor_coef     Fsqd
_refine_ls_matrix_type     full
_refine_ls_R_factor_all     0.0400
_refine_ls_R_factor_gt     0.0299
_refine_ls_wR_factor_gt     0.0767
_refine_ls_wR_factor_ref     0.0828
_refine_ls_goodness_of_fit_ref     1.049
_refine_ls_restrained_S_all     1.049
_refine_ls_number_reflns     1621
_refine_ls_number_parameters     137
_refine_ls_number_restraints     0
_refine_ls_hydrogen_treatment     constr
_refine_ls_weighting_scheme     calc
_refine_ls_weighting_details
         'calc w=1/[\s^2^(Fo^2^)+(0.0435P)^2^+0.4048P] where P=(Fo^2^+2Fc^2^)/3'
_atom_sites_solution_hydrogens     'difmap and geom'
_atom_sites_solution_primary     direct
_atom_sites_solution_secondary     difmap
_refine_ls_shift/su_max     0.000
_refine_ls_shift/su_mean     0.000
_refine_diff_density_max     0.237
_refine_diff_density_min     -0.219
_refine_ls_extinction_method     none
_refine_ls_extinction_coef     ?
loop_
    _atom_type_symbol
    _atom_type_description
    _atom_type_scat_dispersion_real
    _atom_type_scat_dispersion_imag
    _atom_type_scat_source
    'C' 'C' 0.0033 0.0016
                         'International Tables Vol C Tables 4.2.6.8 and 6.1.1.4'
    'H' 'H' 0.0000 0.0000
                         'International Tables Vol C Tables 4.2.6.8 and 6.1.1.4'
    'N' 'N' 0.0061 0.0033
                         'International Tables Vol C Tables 4.2.6.8 and 6.1.1.4'
    'O' 'O' 0.0106 0.0060
                         'International Tables Vol C Tables 4.2.6.8 and 6.1.1.4'
    'Zn' 'Zn' 0.2839 1.4301
                         'International Tables Vol C Tables 4.2.6.8 and 6.1.1.4'
_computing_data_collection     'SMART (Bruker, 1997)'
_computing_cell_refinement     'SAINT (Bruker, 1997)'
_computing_data_reduction     'SAINT (Bruker, 1997)'
_computing_structure_solution     'SHELXTL (Sheldrick, 2008)'
_computing_structure_refinement     'SHELXTL (Sheldrick, 2008)'
_computing_molecular_graphics     'SHELXTL (Sheldrick, 2008)'
_computing_publication_material
                                  'SHELXTL (Sheldrick, 2008) and local programs'
loop_
    _atom_site_type_symbol
    _atom_site_label
    _atom_site_fract_x
    _atom_site_fract_y
    _atom_site_fract_z
    _atom_site_U_iso_or_equiv
    _atom_site_adp_type
    _atom_site_calc_flag
    _atom_site_refinement_flags
    _atom_site_occupancy
    _atom_site_disorder_assembly
    _atom_site_disorder_group
    C C1 0.18495(17) -0.0831(3) 0.84200(18) 0.0497(6) Uani d . 1 . .
    H H8A 0.1443 -0.1318 0.8829 0.060 Uiso calc R 1 . .
    C C2 0.28226(18) -0.0979(3) 0.85235(18) 0.0505(6) Uani d . 1 . .
    H H7 0.3078 -0.1560 0.8993 0.061 Uiso calc R 1 . .
    C C3 0.34041(17) -0.0251(3) 0.7919(2) 0.0484(6) Uani d . 1 . .
    H H6A 0.4066 -0.0346 0.7980 0.058 Uiso calc R 1 . .
    C C4 0.30414(16) 0.0627(3) 0.72164(17) 0.0405(6) Uani d . 1 . .
    C C5 0.20250(14) 0.0718(2) 0.71420(15) 0.0328(5) Uani d . 1 . .
    C C6 0.14629(15) 0.1528(2) 0.64177(14) 0.0335(5) Uani d . 1 . .
    C C7 0.18121(17) 0.2589(3) 0.57966(15) 0.0433(6) Uani d . 1 . .
    C C8 0.1158(2) 0.3273(3) 0.52075(16) 0.0532(7) Uani d . 1 . .
    H H4 0.1371 0.4013 0.4816 0.064 Uiso calc R 1 . .
    C C9 0.0216(2) 0.2884(3) 0.51908(18) 0.0530(7) Uani d . 1 . .
    H H3 -0.0212 0.3329 0.4783 0.064 Uiso calc R 1 . .
    C C10 -0.00846(16) 0.1818(3) 0.57930(17) 0.0482(6) Uani d . 1 . .
    H H2 -0.0724 0.1528 0.5782 0.058 Uiso calc R 1 . .
    N N1 0.14707(14) -0.00122(19) 0.77522(15) 0.0401(5) Uani d . 1 . .
    N N2 0.05150(12) 0.11824(19) 0.63953(12) 0.0379(5) Uani d . 1 . .
    O O1 0.27183(13) 0.3017(2) 0.57387(13) 0.0673(6) Uani d . 1 . .
    H H5 0.3044 0.2553 0.6111 0.101 Uiso calc R 1 . .
    O O2 0.36348(11) 0.1306(2) 0.66513(12) 0.0574(5) Uani d . 1 . .
    O O3 0.0000 -0.2225(3) 0.7500 0.0640(8) Uani d S 1 . .
    H H1 -0.0443 -0.2657 0.7730 0.096 Uiso d R 1 . .
    Zn Zn1 0.0000 -0.00413(4) 0.7500 0.03787(16) Uani d S 1 . .
loop_
    _atom_site_aniso_label
    _atom_site_aniso_U_11
    _atom_site_aniso_U_22
    _atom_site_aniso_U_33
    _atom_site_aniso_U_12
    _atom_site_aniso_U_13
    _atom_site_aniso_U_23
    C1 0.0382(14) 0.0538(16) 0.0571(16) -0.0007(11) -0.0022(12) 0.0162(12)
    C2 0.0420(14) 0.0485(15) 0.0610(16) 0.0054(11) -0.0147(12) 0.0037(12)
    C3 0.0248(12) 0.0561(16) 0.0644(16) 0.0022(11) -0.0092(13) -0.0119(13)
    C4 0.0291(12) 0.0451(13) 0.0474(13) -0.0045(11) 0.0016(11) -0.0133(11)
    C5 0.0264(11) 0.0330(12) 0.0389(12) -0.0026(9) 0.0007(9) -0.0086(10)
    C6 0.0311(12) 0.0340(11) 0.0353(11) 0.0003(9) 0.0039(9) -0.0069(9)
    C7 0.0451(14) 0.0455(14) 0.0393(13) -0.0082(11) 0.0066(11) -0.0059(11)
    C8 0.0669(19) 0.0496(16) 0.0432(14) -0.0014(13) 0.0054(13) 0.0075(12)
    C9 0.0555(16) 0.0570(17) 0.0464(15) 0.0136(14) -0.0026(12) 0.0049(13)
    C10 0.0356(14) 0.0567(16) 0.0525(15) 0.0114(11) -0.0028(11) 0.0013(13)
    N1 0.0276(11) 0.0446(12) 0.0482(11) 0.0002(8) 0.0001(9) 0.0067(9)
    N2 0.0272(10) 0.0421(11) 0.0444(11) 0.0025(8) 0.0014(8) 0.0001(8)
    O1 0.0538(12) 0.0821(14) 0.0661(12) -0.0260(10) 0.0022(9) 0.0184(11)
    O2 0.0277(9) 0.0776(13) 0.0669(11) -0.0141(8) 0.0075(8) -0.0009(10)
    O3 0.0353(14) 0.0391(14) 0.118(2) 0.000 0.0278(13) 0.000
    Zn1 0.0232(2) 0.0418(3) 0.0487(3) 0.000 0.00383(15) 0.000
_geom_special_details
;
All e.s.d.'s (except the e.s.d. in the dihedral angle between two l.s. planes)
are estimated using the full covariance matrix. The cell e.s.d.'s are taken
into account individually in the estimation of e.s.d.'s in distances, angles
and torsion angles; correlations between e.s.d.'s in cell parameters are only
used when they are defined by crystal symmetry. An approximate (isotropic)
treatment of cell e.s.d.'s is used for estimating e.s.d.'s involving l.s.
planes.
;
loop_
    _geom_bond_atom_site_label_1
    _geom_bond_atom_site_label_2
    _geom_bond_site_symmetry_2
    _geom_bond_distance
    _geom_bond_publ_flag
    C1 N1 . 1.328(3) ?
    C1 C2 . 1.370(3) ?
    C1 H8A . 0.9300 ?
    C2 C3 . 1.362(4) ?
    C2 H7 . 0.9300 ?
    C3 C4 . 1.386(4) ?
    C3 H6A . 0.9300 ?
    C4 O2 . 1.315(3) ?
    C4 C5 . 1.422(3) ?
    C5 N1 . 1.346(3) ?
    C5 C6 . 1.499(3) ?
    C6 N2 . 1.359(3) ?
    C6 C7 . 1.407(3) ?
    C7 O1 . 1.324(3) ?
    C7 C8 . 1.392(3) ?
    C8 C9 . 1.361(4) ?
    C8 H4 . 0.9300 ?
    C9 C10 . 1.371(4) ?
    C9 H3 . 0.9300 ?
    C10 N2 . 1.336(3) ?
    C10 H2 . 0.9300 ?
    O1 H5 . 0.8200 ?
    O3 H1 . 0.8042 ?
    Zn1 N1 . 2.081(2) y
    Zn1 N2 . 2.0716(18) y
    Zn1 N2 3_556 2.0716(18) ?
    Zn1 N1 3_556 2.081(2) ?
    O3 Zn1 . 2.002(2) y
loop_
    _geom_angle_atom_site_label_1
    _geom_angle_atom_site_label_2
    _geom_angle_atom_site_label_3
    _geom_angle_site_symmetry_1
    _geom_angle_site_symmetry_3
    _geom_angle
    _geom_angle_publ_flag
    N1 C1 C2 . . 121.8(2) ?
    N1 C1 H8A . . 119.1 ?
    C2 C1 H8A . . 119.1 ?
    C3 C2 C1 . . 118.1(2) ?
    C3 C2 H7 . . 121.0 ?
    C1 C2 H7 . . 121.0 ?
    C2 C3 C4 . . 122.1(2) ?
    C2 C3 H6A . . 118.9 ?
    C4 C3 H6A . . 118.9 ?
    O2 C4 C3 . . 119.7(2) ?
    O2 C4 C5 . . 123.5(2) ?
    C3 C4 C5 . . 116.8(2) ?
    N1 C5 C4 . . 119.5(2) ?
    N1 C5 C6 . . 113.49(18) ?
    C4 C5 C6 . . 126.9(2) ?
    N2 C6 C7 . . 118.8(2) ?
    N2 C6 C5 . . 114.11(18) ?
    C7 C6 C5 . . 127.03(19) ?
    O1 C7 C8 . . 116.9(2) ?
    O1 C7 C6 . . 125.0(2) ?
    C8 C7 C6 . . 118.1(2) ?
    C9 C8 C7 . . 121.6(2) ?
    C9 C8 H4 . . 119.2 ?
    C7 C8 H4 . . 119.2 ?
    C8 C9 C10 . . 118.0(2) ?
    C8 C9 H3 . . 121.0 ?
    C10 C9 H3 . . 121.0 ?
    N2 C10 C9 . . 121.9(2) ?
    N2 C10 H2 . . 119.0 ?
    C9 C10 H2 . . 119.0 ?
    C1 N1 C5 . . 121.6(2) ?
    C1 N1 Zn1 . . 120.67(16) ?
    C5 N1 Zn1 . . 117.24(15) ?
    C10 N2 C6 . . 121.4(2) ?
    C10 N2 Zn1 . . 121.03(15) ?
    C6 N2 Zn1 . . 116.41(14) ?
    C7 O1 H5 . . 109.5 ?
    Zn1 O3 H1 . . 119.5 ?
    O3 Zn1 N2 . . 122.79(5) ?
    O3 Zn1 N2 . 3_556 122.79(5) ?
    N2 Zn1 N2 . 3_556 114.42(10) ?
    O3 Zn1 N1 . . 90.73(5) ?
    N2 Zn1 N1 . . 77.61(7) ?
    N2 Zn1 N1 3_556 . 101.58(7) ?
    O3 Zn1 N1 . 3_556 90.73(5) ?
    N2 Zn1 N1 . 3_556 101.58(7) ?
    N2 Zn1 N1 3_556 3_556 77.61(7) ?
    N1 Zn1 N1 . 3_556 178.53(10) ?
loop_
    _geom_torsion_atom_site_label_1
    _geom_torsion_atom_site_label_2
    _geom_torsion_atom_site_label_3
    _geom_torsion_atom_site_label_4
    _geom_torsion_site_symmetry_1
    _geom_torsion_site_symmetry_2
    _geom_torsion_site_symmetry_3
    _geom_torsion_site_symmetry_4
    _geom_torsion
    _geom_torsion_publ_flag
    N1 C1 C2 C3 . . . . 0.3(4) ?
    C1 C2 C3 C4 . . . . 0.3(4) ?
    C2 C3 C4 O2 . . . . -180.0(2) ?
    C2 C3 C4 C5 . . . . -1.0(4) ?
    O2 C4 C5 N1 . . . . -179.9(2) ?
    C3 C4 C5 N1 . . . . 1.2(3) ?
    O2 C4 C5 C6 . . . . 2.1(4) ?
    C3 C4 C5 C6 . . . . -176.8(2) ?
    N1 C5 C6 N2 . . . . -11.3(3) ?
    C4 C5 C6 N2 . . . . 166.8(2) ?
    N1 C5 C6 C7 . . . . 167.5(2) ?
    C4 C5 C6 C7 . . . . -14.4(3) ?
    N2 C6 C7 O1 . . . . -179.3(2) ?
    C5 C6 C7 O1 . . . . 1.9(4) ?
    N2 C6 C7 C8 . . . . 2.2(3) ?
    C5 C6 C7 C8 . . . . -176.6(2) ?
    O1 C7 C8 C9 . . . . 178.0(2) ?
    C6 C7 C8 C9 . . . . -3.4(4) ?
    C7 C8 C9 C10 . . . . 1.8(4) ?
    C8 C9 C10 N2 . . . . 1.1(4) ?
    C2 C1 N1 C5 . . . . -0.1(4) ?
    C2 C1 N1 Zn1 . . . . 171.39(19) ?
    C4 C5 N1 C1 . . . . -0.7(3) ?
    C6 C5 N1 C1 . . . . 177.6(2) ?
    C4 C5 N1 Zn1 . . . . -172.45(15) ?
    C6 C5 N1 Zn1 . . . . 5.8(2) ?
    C9 C10 N2 C6 . . . . -2.3(4) ?
    C9 C10 N2 Zn1 . . . . 165.07(19) ?
    C7 C6 N2 C10 . . . . 0.6(3) ?
    C5 C6 N2 C10 . . . . 179.53(19) ?
    C7 C6 N2 Zn1 . . . . -167.35(15) ?
    C5 C6 N2 Zn1 . . . . 11.6(2) ?
    C10 N2 Zn1 O3 . . . . 102.57(17) ?
    C6 N2 Zn1 O3 . . . . -89.42(15) ?
    C10 N2 Zn1 N2 . . . 3_556 -77.43(17) ?
    C6 N2 Zn1 N2 . . . 3_556 90.58(15) ?
    C10 N2 Zn1 N1 . . . . -174.67(19) ?
    C6 N2 Zn1 N1 . . . . -6.65(14) ?
    C10 N2 Zn1 N1 . . . 3_556 4.08(19) ?
    C6 N2 Zn1 N1 . . . 3_556 172.10(14) ?
    C1 N1 Zn1 O3 . . . . -48.31(19) ?
    C5 N1 Zn1 O3 . . . . 123.54(16) ?
    C1 N1 Zn1 N2 . . . . -171.8(2) ?
    C5 N1 Zn1 N2 . . . . 0.05(16) ?
    C1 N1 Zn1 N2 . . . 3_556 75.4(2) ?
    C5 N1 Zn1 N2 . . . 3_556 -112.72(16) ?
    C1 N1 Zn1 N1 . . . 3_556 131.69(18) ?
    C5 N1 Zn1 N1 . . . 3_556 -56.46(16) ?
loop_
    _geom_hbond_atom_site_label_D
    _geom_hbond_atom_site_label_H
    _geom_hbond_atom_site_label_A
    _geom_hbond_site_symmetry_A
    _geom_hbond_distance_DH
    _geom_hbond_distance_HA
    _geom_hbond_distance_DA
    _geom_hbond_angle_DHA
    O1 H5 O2 . 0.82 1.61 2.410(3) 165
    O3 H1 O2 6_557 0.80 1.83 2.630(2) 174
data_global
_journal_date_recd_electronic     2008-05-25
_journal_date_accepted     2008-07-31
_journal_name_full     'Acta Crystallographica, Section E'
_journal_year     2008
_journal_volume     64
_journal_issue      9
_journal_page_first     m1131
_journal_page_last     m1131
_journal_paper_category     QM
_journal_coeditor_code     HB2736
_publ_contact_author
;
      Shi Guo Zhang
      Department of Chemistry and Chemical Engineering
      Institute of Materials Chemistry
      Binzhou University
      Binzhou 256603
      People's Republic of China
;
_publ_contact_author_email     zhangshiguo1970@yahoo.com.cn
_publ_contact_author_fax     '86 534 3190038'
_publ_contact_author_phone     '86 534 3190038'
_publ_section_title
;
Aquabis(3'-hydroxy-2,2'-bipyridine-3-olato-\k^2^<i>N</i>,<i>N</i>')zinc(II)
;
loop_
    _publ_author_name
    _publ_author_address
    'Zhang, Shi Guo'
;     Department of Chemistry and Chemical Engineering
      Institute of Materials Chemistry
      Binzhou University
      Binzhou 256603
      People's Republic of China
;
    'Hou, Chao'
;     Department of Chemistry
      Shandong Normal University
      Jinan 250014
      People's Republic of China
;
