# Supplementary material for: Aqua­bis(3′-hydr­oxy-2,2′-bipyridine-3-olato-κ2 N,N′)zinc(II)
Source: Acta Crystallogr Sect E Struct Rep Online. 2008 Aug 6;64(Pt 9):m1131. doi: 10.1107/S1600536808024495 (PMC2960646; doi:10.1107/S1600536808024495)
Supplement: Supplementary file 2 [file e-64-m1131-Isup2.hkl]

# 
# h,k,l, Fc-squared, Fo-squared, sigma(Fo-squared) and status flag 
# 
data_I
_shelx_title ' 60627a in Pbcn' 
_shelx_refln_list_code          4 
_shelx_F_calc_maximum      304.61 
_exptl_crystal_F_000       936.00 
_reflns_d_resolution_high  0.8400 
 
loop_ 
 _symmetry_equiv_pos_as_xyz 
 'x, y, z' 
 '-x+1/2, -y+1/2, z+1/2' 
 '-x, y, -z+1/2' 
 'x+1/2, -y+1/2, -z' 
 '-x, -y, -z' 
 'x-1/2, y-1/2, -z-1/2' 
 'x, -y, z-1/2' 
 '-x-1/2, y-1/2, z' 
 
_cell_length_a    13.9312 
_cell_length_b     9.1685 
_cell_length_c    14.3638 
_cell_angle_alpha  90.000 
_cell_angle_beta   90.000 
_cell_angle_gamma  90.000 
 
_shelx_F_squared_multiplier     1.000 
 
loop_ 
 _refln_index_h 
 _refln_index_k 
 _refln_index_l 
 _refln_F_squared_calc 
 _refln_F_squared_meas 
 _refln_F_squared_sigma 
 _refln_observed_status 
   2   0   0       60.66       65.54      5.76 o 
   4   0   0    10695.61    10191.33    321.45 o 
   8   0   0     8071.47     7562.42    170.08 o 
  10   0   0     3135.98     3019.39     78.25 o 
  12   0   0     1035.48     1149.79     79.01 o 
  14   0   0     4557.41     4512.16    172.42 o 
  16   0   0     1106.34     1233.60     71.63 o 
   1   1   0    21082.74    21502.30    327.49 o 
   3   1   0    19668.80    20059.46    855.86 o 
   5   1   0    14211.71    14527.87    322.96 o 
   7   1   0     5424.38     5614.25    105.58 o 
   9   1   0     2135.80     2015.11     57.79 o 
  11   1   0     2516.23     2414.78     82.67 o 
  13   1   0     2020.80     2005.27     51.26 o 
  15   1   0     1526.92     1491.10     45.02 o 
   0   2   0     3791.74     3909.81     88.38 o 
   2   2   0       64.45       56.62      3.92 o 
   4   2   0       28.78       37.10      2.94 o 
   6   2   0     7396.01     7387.70    138.71 o 
   8   2   0      559.80      439.28     20.35 o 
  10   2   0     1252.42     1245.09     42.25 o 
  12   2   0     1083.71     1131.38     34.49 o 
  14   2   0     1517.69     1387.46     66.37 o 
  16   2   0      312.62      374.31     26.43 o 
   1   3   0     6772.44     7169.98    113.61 o 
   3   3   0     1917.94     1597.92     29.93 o 
   5   3   0      992.85      915.97     20.39 o 
   7   3   0     8429.49     8428.60    121.87 o 
   9   3   0     3949.08     3898.33    111.15 o 
  11   3   0     1198.68     1178.84     35.15 o 
  13   3   0      463.93      453.92     42.94 o 
  15   3   0     1096.02     1182.81     60.23 o 
   0   4   0     3240.06     3046.17     74.61 o 
   2   4   0     6248.56     6118.60     99.60 o 
   4   4   0     8677.91     8788.83    140.97 o 
   6   4   0    10466.23    10665.20    171.03 o 
   8   4   0     3245.75     3207.91     60.01 o 
  10   4   0     3542.28     3340.72     96.20 o 
  12   4   0     4458.40     4400.48    121.09 o 
  14   4   0      688.05      778.02     56.54 o 
   1   5   0     4147.11     4000.49     69.10 o 
   3   5   0     2730.59     2791.98     51.15 o 
   5   5   0     5098.25     4876.88     83.82 o 
   7   5   0     4686.76     4535.99     94.20 o 
   9   5   0     6783.43     6802.61    182.91 o 
  11   5   0      457.04      480.49     32.17 o 
  13   5   0     3018.02     3006.21     94.46 o 
   0   6   0     3131.21     3136.99     81.73 o 
   2   6   0     6559.46     6776.65    113.12 o 
   4   6   0      128.21      112.14      8.91 o 
   6   6   0     2207.10     2132.15     73.45 o 
   8   6   0     7374.48     7134.98    147.92 o 
  10   6   0       36.42       55.83     11.05 o 
  12   6   0     1745.77     1709.84     77.53 o 
   1   7   0     2680.10     2674.55     52.27 o 
   3   7   0     1844.94     1687.68     44.07 o 
   5   7   0      859.97      872.58     62.66 o 
   7   7   0     1834.21     1698.76     83.74 o 
   9   7   0      179.01      159.15     17.12 o 
  11   7   0      257.24      329.31     30.01 o 
   0   8   0     1237.84     1155.88     42.81 o 
   2   8   0     1845.21     1814.55     47.91 o 
   4   8   0       90.13       73.41     14.80 o 
   6   8   0     1165.21     1109.34     46.72 o 
   8   8   0      734.51      661.99     35.10 o 
  10   8   0       24.98       14.26     10.72 o 
   1   9   0     1041.24     1045.42     44.21 o 
   3   9   0      756.26      810.97     30.71 o 
   5   9   0      315.99      317.10     21.32 o 
   7   9   0      390.45      403.02     24.92 o 
   9   9   0      202.02      249.65     21.35 o 
   0  10   0      589.40      626.86     53.20 o 
   2  10   0      607.55      627.21     93.77 o 
   4  10   0      809.20      764.07     38.99 o 
   6  10   0      174.34      189.74     18.81 o 
   1   1   1      131.99      122.41      2.37 o 
   2   1   1     4080.43     4102.70     45.59 o 
   3   1   1        1.30       -2.60      2.60 o 
   4   1   1      469.51      501.14      9.48 o 
   5   1   1       16.93        8.48      2.49 o 
   6   1   1      193.09      224.42     10.62 o 
   7   1   1      517.19      536.11     14.27 o 
   8   1   1     1301.27     1451.31     24.54 o 
   9   1   1      509.67      493.11     15.41 o 
  10   1   1      352.10      355.09     11.66 o 
  11   1   1       19.26       19.34      5.48 o 
  12   1   1      359.34      329.92     14.06 o 
  13   1   1       13.63       11.53      5.44 o 
  14   1   1      104.90       86.09      8.68 o 
  15   1   1       33.39       44.64      9.94 o 
  16   1   1       16.15       27.60      9.68 o 
   0   2   1     4465.27     5321.31     84.04 o 
   1   2   1     1871.43     2125.66     25.37 o 
   2   2   1     1107.42     1053.81     13.14 o 
   3   2   1       21.17       20.23      2.04 o 
   4   2   1     2204.61     2386.95     27.68 o 
   5   2   1      830.35      813.79     13.83 o 
   6   2   1      170.73      183.97     11.76 o 
   7   2   1      952.48     1118.56     22.43 o 
   8   2   1       18.83       40.34      5.54 o 
   9   2   1       16.71       14.00      4.56 o 
  10   2   1      377.54      427.62     15.91 o 
  11   2   1      105.88      104.16      8.01 o 
  12   2   1      645.51      616.26     23.21 o 
  13   2   1      470.55      436.53     36.57 o 
  14   2   1      135.37      116.21     10.39 o 
  15   2   1        1.57        1.65      7.42 o 
  16   2   1       37.16       56.81     10.83 o 
   1   3   1      341.88      345.83      6.79 o 
   2   3   1       74.61       84.22      3.57 o 
   3   3   1     1222.78     1251.81     17.41 o 
   4   3   1       99.12      109.20      4.09 o 
   5   3   1      149.41      159.35      5.02 o 
   6   3   1      132.74      141.41      4.34 o 
   7   3   1      755.82      763.48     13.64 o 
   8   3   1       73.72       72.85      5.12 o 
   9   3   1       54.85       52.68      5.85 o 
  10   3   1       12.05       16.83      4.91 o 
  11   3   1      391.96      388.24     16.20 o 
  12   3   1       86.13       78.88     10.08 o 
  13   3   1      157.14      138.23     12.37 o 
  14   3   1       23.14       27.64      9.69 o 
  15   3   1       34.37       17.34      8.61 o 
   0   4   1       15.15       18.25      3.68 o 
   1   4   1     4099.20     4107.70     48.82 o 
   2   4   1      549.02      536.36     10.01 o 
   3   4   1      179.47      182.53      5.92 o 
   4   4   1      722.52      801.85     16.79 o 
   5   4   1      761.46      747.08     13.23 o 
   6   4   1      424.83      467.52     10.41 o 
   7   4   1       13.90        8.37      3.31 o 
   8   4   1      244.52      210.46      9.41 o 
   9   4   1        0.82        0.85      4.30 o 
  10   4   1      332.42      340.37     15.23 o 
  11   4   1      313.57      324.98     21.87 o 
  12   4   1      352.85      360.93     20.60 o 
  13   4   1       49.12       61.27     12.99 o 
  14   4   1       19.80       37.58      9.22 o 
  15   4   1        0.67        5.67      9.70 o 
   1   5   1      630.94      616.11     11.85 o 
   2   5   1       32.64       32.50      3.56 o 
   3   5   1     1049.24     1011.41     19.04 o 
   4   5   1      149.36      158.01      6.42 o 
   5   5   1      345.32      327.72      9.04 o 
   6   5   1      195.18      204.11      8.77 o 
   7   5   1       19.69       13.54      4.47 o 
   8   5   1       20.89       18.87      6.76 o 
   9   5   1       41.35       46.52      6.91 o 
  10   5   1        8.16       16.84      6.70 o 
  11   5   1       96.65      111.57     12.73 o 
  12   5   1      128.09      136.79     30.26 o 
  13   5   1        2.32       -8.13      8.13 o 
  14   5   1       12.27        6.22     10.51 o 
   0   6   1     2020.19     1948.23     39.40 o 
   1   6   1      911.33      878.42     15.90 o 
   2   6   1      782.09      713.39     13.95 o 
   3   6   1       33.81       35.49      4.28 o 
   4   6   1       53.75       56.24      5.48 o 
   5   6   1      144.08      164.03      8.38 o 
   6   6   1      322.53      312.65     12.69 o 
   7   6   1       22.65       20.52      6.88 o 
   8   6   1      366.08      397.75     15.11 o 
   9   6   1      230.64      213.84     12.29 o 
  10   6   1      322.28      311.76     14.93 o 
  11   6   1        9.02        8.39      7.46 o 
  12   6   1       77.52       91.19     12.76 o 
  13   6   1       24.72       32.54     10.30 o 
   1   7   1        1.95        1.29      3.56 o 
   2   7   1        0.03       -1.58      3.89 o 
   3   7   1      133.82      129.58      7.99 o 
   4   7   1        5.74        6.64      5.05 o 
   5   7   1      151.87      152.72      9.82 o 
   6   7   1      324.69      328.37     13.68 o 
   7   7   1      340.43      358.37     14.79 o 
   8   7   1       62.24       70.13      8.15 o 
   9   7   1       17.96       16.73      6.77 o 
  10   7   1       87.92       94.57      9.95 o 
  11   7   1        0.73        9.11      8.24 o 
  12   7   1       11.50        8.19      9.19 o 
   0   8   1       53.77       43.92      9.80 o 
   1   8   1        2.22       -3.80      4.51 o 
   2   8   1       72.74       91.19      8.59 o 
   3   8   1        0.51       -1.93      5.12 o 
   4   8   1        1.08       -3.27      5.05 o 
   5   8   1       52.07       45.70      7.09 o 
   6   8   1        6.28        4.98      5.69 o 
   7   8   1       29.37       41.21      7.55 o 
   8   8   1        0.73        1.45      6.47 o 
   9   8   1       45.65       44.60      9.36 o 
  10   8   1        1.13        0.77      7.79 o 
  11   8   1       30.56       16.48      9.06 o 
   1   9   1        7.82        8.70      6.77 o 
   2   9   1        0.54        7.95      7.27 o 
   3   9   1      185.63      236.72     14.77 o 
   4   9   1       14.13       11.54      6.61 o 
   5   9   1       28.00       26.44      7.24 o 
   6   9   1       19.67       14.53      8.43 o 
   7   9   1        8.48       18.50      8.40 o 
   8   9   1        8.99       -1.36      9.39 o 
   9   9   1      229.58      224.75     16.09 o 
   0  10   1      224.72      225.30     43.75 o 
   1  10   1        0.59       -0.02      9.23 o 
   2  10   1        0.44        5.69      9.45 o 
   3  10   1       65.30       57.30     11.62 o 
   4  10   1      101.57      102.74     11.67 o 
   5  10   1        7.24       24.47      9.93 o 
   6  10   1      207.76      210.71     15.63 o 
   0   0   2    44458.91    43469.63    767.65 o 
   1   0   2     7800.31     8373.63    106.17 o 
   2   0   2      338.11      359.45      9.31 o 
   3   0   2     1442.19     1631.66     41.35 o 
   4   0   2     1181.98     1006.84     28.70 o 
   5   0   2       15.49        4.20      3.88 o 
   6   0   2    22523.11    23309.54    514.87 o 
   7   0   2        5.45        1.59      4.29 o 
   8   0   2     1840.97     1630.29     47.82 o 
   9   0   2      664.25      707.73     27.95 o 
  10   0   2     2293.87     2238.81     64.42 o 
  11   0   2       31.61       23.65      7.36 o 
  12   0   2     1575.51     1616.96     80.37 o 
  13   0   2      771.79      697.65     46.67 o 
  14   0   2     3579.01     3410.69     95.10 o 
  15   0   2      104.22      127.44     15.00 o 
  16   0   2      701.50      756.68     56.72 o 
   1   1   2    18351.48    18795.87    181.25 o 
   2   1   2        9.81       20.77      1.44 o 
   3   1   2     9763.65     9802.02    107.48 o 
   4   1   2      203.66      190.01      4.85 o 
   5   1   2     6756.26     6814.37     88.86 o 
   6   1   2     1940.33     2148.83     35.38 o 
   7   1   2     7877.91     8134.65    165.75 o 
   8   1   2      262.18      251.83     10.42 o 
   9   1   2     3969.77     3745.68     54.01 o 
  10   1   2        6.05        5.69      3.78 o 
  11   1   2     2101.13     2054.87     37.82 o 
  12   1   2      390.24      358.15     13.30 o 
  13   1   2     1394.44     1414.44     42.80 o 
  14   1   2       16.02        2.95      7.33 o 
  15   1   2     1300.89     1285.00     36.17 o 
  16   1   2       90.49       85.60     11.61 o 
   0   2   2    92785.80    88329.25   1342.98 o 
   1   2   2    11527.84    12018.08    117.60 o 
   2   2   2      649.73      575.28      8.40 o 
   3   2   2      524.71      502.57      7.87 o 
   4   2   2     4873.44     4915.52     56.60 o 
   5   2   2      865.40     1014.70     16.21 o 
   6   2   2    14359.24    14835.24    176.22 o 
   7   2   2      152.97      180.70      7.88 o 
   8   2   2     3107.05     2857.83     43.23 o 
   9   2   2       40.51       43.76      5.03 o 
  10   2   2     2762.10     2768.77     44.02 o 
  11   2   2      139.91      148.48     10.41 o 
  12   2   2     1486.69     1462.39     40.13 o 
  13   2   2        5.94       -1.96      5.46 o 
  14   2   2     1367.31     1336.67     36.11 o 
  15   2   2       13.70       19.15      7.32 o 
  16   2   2      396.46      470.20     25.08 o 
   1   3   2     4121.22     4076.12     50.60 o 
   2   3   2        9.11        4.82      1.43 o 
   3   3   2     4748.89     4675.86     51.17 o 
   4   3   2       75.24       84.89      4.41 o 
   5   3   2     5986.23     5913.04     64.61 o 
   6   3   2      758.07      776.71     12.60 o 
   7   3   2     4368.35     4461.46     54.57 o 
   8   3   2      136.51      140.42      6.42 o 
   9   3   2     3669.80     3449.40     64.73 o 
  10   3   2        3.00        5.86      5.03 o 
  11   3   2      775.25      829.25     22.50 o 
  12   3   2      315.12      311.54     14.22 o 
  13   3   2     2304.62     2334.40     42.76 o 
  14   3   2        4.84       19.12      7.70 o 
  15   3   2     1220.51     1200.43     36.89 o 
   0   4   2     7319.09     7246.94    116.51 o 
   1   4   2       49.64       65.29      3.79 o 
   2   4   2     8799.33     9019.38    101.51 o 
   3   4   2     3885.74     4192.61     46.85 o 
   4   4   2     2528.46     2236.30     29.36 o 
   5   4   2      418.54      442.77      9.67 o 
   6   4   2     5821.41     5804.59     69.08 o 
   7   4   2        6.64        6.84      3.73 o 
   8   4   2     4957.99     4842.04     70.58 o 
   9   4   2     1402.00     1436.21     28.33 o 
  10   4   2     1130.14     1111.22     27.10 o 
  11   4   2      312.95      352.34     17.85 o 
  12   4   2     2537.88     2471.53     69.42 o 
  13   4   2      294.46      302.72     21.65 o 
  14   4   2     1140.21     1178.94     41.43 o 
  15   4   2        5.74       -6.73      8.04 o 
   1   5   2     8615.67     8772.17     99.95 o 
   2   5   2        0.00       -0.99      2.32 o 
   3   5   2     4383.25     4226.03     51.67 o 
   4   5   2      651.39      609.58     13.47 o 
   5   5   2     2296.87     2059.06     34.83 o 
   6   5   2      390.11      406.07     15.28 o 
   7   5   2     6098.58     5935.70     77.51 o 
   8   5   2       34.11       36.70      6.80 o 
   9   5   2     2337.70     2314.16     45.95 o 
  10   5   2       23.60       21.25      8.22 o 
  11   5   2      927.61      929.36     29.57 o 
  12   5   2        0.52        7.22      9.16 o 
  13   5   2      777.20      873.73     28.28 o 
  14   5   2        0.69       -4.62      7.52 o 
   0   6   2     1152.55     1039.40     24.96 o 
   1   6   2       84.39       86.91      5.50 o 
   2   6   2     2745.79     2601.31     47.63 o 
   3   6   2       52.09       52.73      5.88 o 
   4   6   2      508.91      439.39     18.23 o 
   5   6   2       16.47       10.38      4.07 o 
   6   6   2     3133.14     2977.46     48.32 o 
   7   6   2      209.75      200.75     12.30 o 
   8   6   2     1807.02     1714.59     32.78 o 
   9   6   2       60.32       48.23      7.43 o 
  10   6   2       27.30       33.67      8.21 o 
  11   6   2       39.66       46.67     11.73 o 
  12   6   2     1422.13     1412.37     74.23 o 
  13   6   2       18.19       -6.32      9.78 o 
   1   7   2     1144.51     1151.02     21.86 o 
   2   7   2       22.46       30.70      5.07 o 
   3   7   2      666.92      655.59     19.69 o 
   4   7   2        2.76        0.42      4.65 o 
   5   7   2      638.51      587.29     16.62 o 
   6   7   2        8.69       11.15      5.49 o 
   7   7   2      870.72      863.36     21.55 o 
   8   7   2      156.20      166.02     11.31 o 
   9   7   2      662.28      657.87     23.01 o 
  10   7   2      161.24      162.96     13.59 o 
  11   7   2      240.86      264.85     17.23 o 
  12   7   2       20.29       23.06      9.53 o 
   0   8   2     2070.56     2126.33     53.79 o 
   1   8   2        1.16        0.58      5.26 o 
   2   8   2     2330.71     2292.69     49.63 o 
   3   8   2      191.04      220.80     11.86 o 
   4   8   2      473.67      494.98     16.77 o 
   5   8   2        4.30       11.82      5.83 o 
   6   8   2      868.46      827.66     33.94 o 
   7   8   2      113.58      121.87     18.07 o 
   8   8   2     2220.00     2142.08     48.62 o 
   9   8   2        2.11        3.66      7.43 o 
  10   8   2       27.48       34.29      9.74 o 
  11   8   2        6.03        7.67      8.73 o 
   1   9   2     1281.60     1267.26     49.97 o 
   2   9   2        7.52       20.98      7.83 o 
   3   9   2      989.38      972.64     33.91 o 
   4   9   2       63.93       69.93      9.31 o 
   5   9   2     1164.25     1175.70     30.39 o 
   6   9   2      167.69      171.01     14.01 o 
   7   9   2      941.33      849.18     26.29 o 
   8   9   2       34.34       14.45      8.42 o 
   9   9   2      199.25      221.31     16.23 o 
   0  10   2      372.68      427.00     40.65 o 
   1  10   2      155.16      135.70     18.81 o 
   2  10   2      327.47      342.01     23.76 o 
   3  10   2        6.01       10.42      9.68 o 
   4  10   2      141.27      158.43     15.89 o 
   5  10   2      116.77      122.60     15.31 o 
   6  10   2      331.79      334.35     21.40 o 
   1   1   3    12742.15    12991.71    127.71 o 
   2   1   3     1011.92     1093.70     14.58 o 
   3   1   3     2222.38     2256.02     29.58 o 
   4   1   3        5.32        2.26      1.81 o 
   5   1   3     1287.98     1393.36     21.17 o 
   6   1   3      956.30      994.77     18.21 o 
   7   1   3     2132.05     2215.18     34.16 o 
   8   1   3       15.24        8.49      3.12 o 
   9   1   3        8.31       17.61      4.63 o 
  10   1   3      565.39      487.24     14.79 o 
  11   1   3      696.72      671.47     16.65 o 
  12   1   3       28.91       28.65      5.56 o 
  13   1   3        0.79        5.19      7.28 o 
  14   1   3        9.62       12.41      8.99 o 
  15   1   3      127.90      136.60     12.49 o 
  16   1   3       22.81       27.15      9.75 o 
   0   2   3      467.12      414.38      9.23 o 
   1   2   3    31573.39    33610.43    307.22 o 
   2   2   3    12318.83    12727.38    123.86 o 
   3   2   3     1366.86     1430.45     17.84 o 
   4   2   3       88.63      105.64      3.97 o 
   5   2   3      935.91      975.62     13.60 o 
   6   2   3      739.68      780.67     12.11 o 
   7   2   3      628.91      704.97     12.46 o 
   8   2   3      285.42      273.43      7.97 o 
   9   2   3      347.69      350.24     14.86 o 
  10   2   3      234.41      224.33      8.73 o 
  11   2   3       92.41       86.86      8.72 o 
  12   2   3      252.59      258.85     14.06 o 
  13   2   3      537.32      512.99     25.79 o 
  14   2   3       54.96       60.83     10.51 o 
  15   2   3        1.07       -2.15      9.40 o 
  16   2   3        3.23       -0.92     10.00 o 
   1   3   3      549.36      546.81     10.16 o 
   2   3   3        9.66       11.13      2.56 o 
   3   3   3        0.23        0.78      1.70 o 
   4   3   3      502.56      530.16     10.14 o 
   5   3   3      246.93      281.57      8.82 o 
   6   3   3      974.24     1044.71     17.64 o 
   7   3   3      828.09      900.76     16.66 o 
   8   3   3      256.78      270.97      9.79 o 
   9   3   3       36.22       43.93      6.43 o 
  10   3   3      228.69      228.17     12.47 o 
  11   3   3      473.86      481.50     17.76 o 
  12   3   3      176.43      193.92     12.85 o 
  13   3   3        0.71       -5.91      5.91 o 
  14   3   3       41.54       47.03      9.07 o 
  15   3   3        3.22        7.86      8.23 o 
   0   4   3      141.55      177.29     11.02 o 
   1   4   3      655.91      684.40     11.74 o 
   2   4   3      123.01      103.08      4.02 o 
   3   4   3     1413.86     1578.92     23.25 o 
   4   4   3      117.80      138.07      5.93 o 
   5   4   3       11.40       16.90      3.29 o 
   6   4   3      676.40      719.46     13.86 o 
   7   4   3      475.87      476.41     12.50 o 
   8   4   3      169.97      169.85      9.69 o 
   9   4   3     1079.65     1122.89     26.32 o 
  10   4   3      602.60      620.25     17.94 o 
  11   4   3       29.98       33.43      6.42 o 
  12   4   3       47.16       48.80      7.66 o 
  13   4   3       18.89       13.24      7.44 o 
  14   4   3       65.50       47.30      9.86 o 
  15   4   3       33.08       44.54     12.19 o 
   1   5   3        0.63       -0.72      2.40 o 
   2   5   3        0.32       -0.70      2.44 o 
   3   5   3      103.28       94.81      6.39 o 
   4   5   3       52.73       49.51      4.88 o 
   5   5   3      388.13      386.00     11.24 o 
   6   5   3      123.04      113.96      7.18 o 
   7   5   3       19.63       29.01      5.16 o 
   8   5   3      218.28      238.71     11.10 o 
   9   5   3       29.26       30.89      6.34 o 
  10   5   3       67.79       59.07      8.22 o 
  11   5   3      273.76      255.54     15.65 o 
  12   5   3       34.76       36.18      8.53 o 
  13   5   3        1.37        5.65      7.62 o 
  14   5   3       33.05       31.05      9.32 o 
   0   6   3      155.86      172.93     10.18 o 
   1   6   3       52.45       61.29      5.47 o 
   2   6   3      967.85      912.10     22.03 o 
   3   6   3      186.58      178.21      8.46 o 
   4   6   3       15.77       15.10      4.13 o 
   5   6   3       13.95        9.57      4.38 o 
   6   6   3      330.11      364.93     12.15 o 
   7   6   3       38.89       39.57      6.27 o 
   8   6   3      551.29      539.59     25.26 o 
   9   6   3       80.69       85.71      9.87 o 
  10   6   3       48.58       44.85      9.05 o 
  11   6   3       58.30       50.28     10.29 o 
  12   6   3      318.67      275.80     17.60 o 
  13   6   3      263.97      247.62     17.28 o 
   1   7   3       49.22       52.44      5.81 o 
   2   7   3      107.44      109.59      7.62 o 
   3   7   3      256.36      279.12     13.71 o 
   4   7   3       71.04       64.28      6.46 o 
   5   7   3        1.58        4.21      4.69 o 
   6   7   3       27.20       27.74      7.44 o 
   7   7   3      266.59      283.66     15.37 o 
   8   7   3       51.62       44.74      8.35 o 
   9   7   3      162.12      132.46     12.33 o 
  10   7   3       74.60       69.27     10.35 o 
  11   7   3       69.85       96.18     11.97 o 
  12   7   3       27.78       31.05     10.61 o 
   0   8   3      468.78      479.65     32.60 o 
   1   8   3       12.97       15.26      6.01 o 
   2   8   3       47.39       36.49      8.12 o 
   3   8   3      143.67      152.44      9.29 o 
   4   8   3        9.62        0.36      5.54 o 
   5   8   3      364.31      346.03     16.66 o 
   6   8   3      135.08      151.68     12.33 o 
   7   8   3       68.97       77.70     10.00 o 
   8   8   3        0.31        0.52      7.57 o 
   9   8   3       93.38      137.62     19.29 o 
  10   8   3        1.72       13.51      8.46 o 
   1   9   3       32.75       50.95      9.41 o 
   2   9   3        2.25       -5.80      6.73 o 
   3   9   3       15.74       16.97      8.94 o 
   4   9   3       85.70       98.20     12.20 o 
   5   9   3       68.93       86.01     11.98 o 
   6   9   3        0.98        7.51      7.76 o 
   7   9   3        9.25        7.67      8.07 o 
   8   9   3        0.22       -7.18      7.18 o 
   0  10   3      253.86      224.89     35.92 o 
   1  10   3       27.36       10.60     16.30 o 
   2  10   3        0.28        0.10      8.89 o 
   3  10   3       45.61       54.48     12.03 o 
   4  10   3       32.30       42.60     14.54 o 
   5  10   3       15.68       14.20     10.01 o 
   0   0   4     7899.70     7811.71    141.77 o 
   1   0   4     5085.66     5210.25     74.32 o 
   2   0   4    19528.62    19422.48    244.29 o 
   3   0   4     2475.90     2492.18     42.88 o 
   4   0   4     7448.48     7674.85    122.82 o 
   5   0   4        0.96       -0.88      2.87 o 
   6   0   4    10865.42    10887.86    199.33 o 
   7   0   4       23.26       35.43      7.06 o 
   8   0   4     7612.38     7654.88    180.41 o 
   9   0   4        0.08       -5.15      5.50 o 
  10   0   4     6807.19     6642.22    340.53 o 
  11   0   4      174.20      167.49     16.53 o 
  12   0   4     2579.39     2533.41     74.86 o 
  13   0   4      601.99      577.53     44.20 o 
  14   0   4     1078.06     1015.82     63.35 o 
  15   0   4        5.84        8.42     11.23 o 
  16   0   4      524.76      587.53     54.10 o 
   1   1   4     2571.52     2492.51     27.16 o 
   2   1   4       50.20       46.24      2.71 o 
   3   1   4     5808.20     5667.52     60.73 o 
   4   1   4      482.55      487.20      9.64 o 
   5   1   4     5867.15     5859.68     72.85 o 
   6   1   4      472.89      487.56     11.43 o 
   7   1   4     6053.60     6141.25     84.31 o 
   8   1   4       18.60       17.87      3.78 o 
   9   1   4     6315.15     6277.38     95.69 o 
  10   1   4       31.27       31.45      5.49 o 
  11   1   4     1336.75     1348.23     52.00 o 
  12   1   4        0.34       -2.36      5.60 o 
  13   1   4     2410.79     2427.53     53.06 o 
  14   1   4       44.24       34.46      8.85 o 
  15   1   4     1129.47     1178.73     40.66 o 
  16   1   4       24.82       13.62     10.98 o 
   0   2   4    15763.19    16396.07    207.13 o 
   1   2   4      806.11      846.65     10.47 o 
   2   2   4      144.64      121.25      3.39 o 
   3   2   4     2039.74     2218.57     27.98 o 
   4   2   4     1333.43     1209.70     17.37 o 
   5   2   4     1624.40     1772.46     24.08 o 
   6   2   4     8107.32     8556.44     97.37 o 
   7   2   4       12.25       11.59      3.39 o 
   8   2   4     1971.77     1844.84     26.04 o 
   9   2   4      458.19      445.85     13.40 o 
  10   2   4     1148.02     1208.33     24.60 o 
  11   2   4      485.78      479.25     16.85 o 
  12   2   4     1568.44     1559.45     38.50 o 
  13   2   4        4.07        8.94      7.06 o 
  14   2   4     1684.10     1668.10     42.70 o 
  15   2   4      125.97      128.02     14.06 o 
   1   3   4    19509.63    20555.78    189.89 o 
   2   3   4       36.44       35.68      2.64 o 
   3   3   4     5603.35     5552.09     57.15 o 
   4   3   4      612.90      640.70     10.85 o 
   5   3   4     3452.27     3193.79     43.61 o 
   6   3   4        6.40        4.34      3.15 o 
   7   3   4     5565.09     5417.30    116.39 o 
   8   3   4      217.45      208.08      9.15 o 
   9   3   4     2378.78     2233.34     50.75 o 
  10   3   4        0.29        4.69      5.19 o 
  11   3   4      580.79      584.82     19.22 o 
  12   3   4      138.10      140.43     11.40 o 
  13   3   4     1232.78     1250.74     31.50 o 
  14   3   4        1.97        1.59      7.65 o 
  15   3   4      702.63      724.82     33.38 o 
   0   4   4    28751.93    30096.77    406.52 o 
   1   4   4     3430.05     3749.76     42.01 o 
   2   4   4     7184.39     7388.08     84.03 o 
   3   4   4      536.42      563.03     11.38 o 
   4   4   4     3296.57     3000.35     37.79 o 
   5   4   4     1016.08     1063.03     18.70 o 
   6   4   4     7178.50     7088.92     84.17 o 
   7   4   4      437.77      450.63     11.55 o 
   8   4   4     3841.21     3671.53     52.01 o 
   9   4   4      448.18      419.74     13.67 o 
  10   4   4      202.18      188.23     11.14 o 
  11   4   4       45.63       42.11      6.97 o 
  12   4   4      987.36     1009.56     29.24 o 
  13   4   4       24.75       20.74      8.57 o 
  14   4   4     1821.28     1968.38     44.46 o 
   1   5   4     3810.20     3719.05     51.43 o 
   2   5   4       69.19       64.06      4.55 o 
   3   5   4     3617.03     3309.20     45.54 o 
   4   5   4        5.88        5.25      3.53 o 
   5   5   4     2247.92     2203.54     31.17 o 
   6   5   4      328.67      323.25     11.45 o 
   7   5   4     2536.17     2499.05     45.97 o 
   8   5   4      301.70      299.60     12.12 o 
   9   5   4      242.81      250.10     11.53 o 
  10   5   4      109.56      120.56      9.02 o 
  11   5   4     1279.60     1297.76     29.05 o 
  12   5   4      216.54      228.82     15.67 o 
  13   5   4      591.89      545.00     23.04 o 
  14   5   4        2.18       -0.83      8.12 o 
   0   6   4     3478.08     3408.78     74.43 o 
   1   6   4       39.63       49.98      5.51 o 
   2   6   4     1672.56     1644.75     27.01 o 
   3   6   4        3.10        8.28      4.03 o 
   4   6   4      833.19      738.12     20.71 o 
   5   6   4        2.61       -0.17      3.83 o 
   6   6   4     1367.90     1354.63     28.67 o 
   7   6   4      117.26      112.35      8.84 o 
   8   6   4      933.08      888.92     24.07 o 
   9   6   4       20.27       38.32      8.84 o 
  10   6   4      550.43      573.37     27.65 o 
  11   6   4        0.01       -0.91      6.46 o 
  12   6   4      521.73      526.43     26.65 o 
  13   6   4       40.30       52.47     10.46 o 
   1   7   4     1399.48     1453.12     28.15 o 
   2   7   4        4.98        3.30      4.43 o 
   3   7   4     1054.24     1062.30     21.25 o 
   4   7   4        0.51        7.04      5.07 o 
   5   7   4     1372.61     1389.52     39.85 o 
   6   7   4       43.70       28.82      6.38 o 
   7   7   4     1214.97     1165.15     29.42 o 
   8   7   4       26.89       27.98      7.79 o 
   9   7   4      627.74      599.24     24.94 o 
  10   7   4       11.93       20.38      8.01 o 
  11   7   4      622.24      623.16     29.87 o 
  12   7   4        0.77        5.67      7.43 o 
   0   8   4      230.70      268.85     18.27 o 
   1   8   4       55.70       48.27      7.23 o 
   2   8   4      997.24     1010.00     26.33 o 
   3   8   4       66.05       68.31      9.08 o 
   4   8   4      787.75      790.32     20.83 o 
   5   8   4       40.21       52.71      8.65 o 
   6   8   4     1006.84      948.84     29.77 o 
   7   8   4      164.32      150.96     12.74 o 
   8   8   4     1150.32     1157.63     31.07 o 
   9   8   4      104.79      118.90     14.14 o 
  10   8   4      275.00      290.82     20.39 o 
   1   9   4      928.05      952.80     37.74 o 
   2   9   4       34.18       35.75      8.55 o 
   3   9   4       66.83       68.02     11.16 o 
   4   9   4        0.27        0.07      7.85 o 
   5   9   4      509.79      516.24     24.46 o 
   6   9   4       45.92       66.61     16.55 o 
   7   9   4      903.55      889.91     27.39 o 
   8   9   4        2.95        6.65      8.35 o 
   0  10   4      439.12      470.66     52.03 o 
   1  10   4       76.53       84.85     15.38 o 
   2  10   4      426.51      449.88     28.82 o 
   3  10   4        5.71       -8.77      8.77 o 
   4  10   4       47.74       54.11     15.09 o 
   5  10   4        1.92       12.98      9.69 o 
   1   1   5       20.88       20.51      2.14 o 
   2   1   5        4.83        6.02      1.78 o 
   3   1   5      552.25      539.45      8.31 o 
   4   1   5      198.39      204.15      5.36 o 
   5   1   5      269.83      257.01     10.05 o 
   6   1   5      467.71      502.90     19.21 o 
   7   1   5      882.33      929.46     18.48 o 
   8   1   5      271.58      290.37     13.83 o 
   9   1   5       26.58       33.88      5.23 o 
  10   1   5      630.29      601.78     15.76 o 
  11   1   5      340.16      336.25     14.71 o 
  12   1   5       63.88       93.30      9.29 o 
  13   1   5      194.30      181.47     12.71 o 
  14   1   5      127.06      127.34     12.62 o 
  15   1   5        5.03        0.65      9.03 o 
   0   2   5     2663.74     2865.59     40.16 o 
   1   2   5     1959.37     2082.95     25.44 o 
   2   2   5     2075.40     2350.45     28.26 o 
   3   2   5     1445.38     1422.54     19.80 o 
   4   2   5     1894.91     2148.60     32.06 o 
   5   2   5       11.69        8.15      2.45 o 
   6   2   5        0.53        1.16      2.50 o 
   7   2   5      132.52      143.20      6.71 o 
   8   2   5     1120.49     1093.70     24.35 o 
   9   2   5      122.87      126.00      9.09 o 
  10   2   5     1847.12     1850.46     36.91 o 
  11   2   5       74.97       59.44      8.45 o 
  12   2   5       15.21       11.03      6.90 o 
  13   2   5        3.37        2.06      6.91 o 
  14   2   5       62.09       67.62     11.16 o 
  15   2   5       20.30       28.11      9.87 o 
   1   3   5      236.15      248.02      5.35 o 
   2   3   5      180.07      209.01      5.69 o 
   3   3   5      344.32      335.27      8.99 o 
   4   3   5      304.36      351.76     10.67 o 
   5   3   5       72.93       89.68      6.16 o 
   6   3   5       15.87       22.56      4.13 o 
   7   3   5      159.93      145.37      7.77 o 
   8   3   5      129.39      118.55      8.23 o 
   9   3   5       66.39       62.70      6.75 o 
  10   3   5      182.58      198.07     20.39 o 
  11   3   5       12.40       14.95      7.17 o 
  12   3   5       27.29       19.36      7.34 o 
  13   3   5        0.40       -6.21      7.07 o 
  14   3   5       25.86       23.76      9.39 o 
  15   3   5        4.33        5.29      9.10 o 
   0   4   5     5050.54     5299.97     78.78 o 
   1   4   5      785.00      807.30     11.74 o 
   2   4   5     2946.21     2948.24     32.65 o 
   3   4   5       74.41       67.96      3.86 o 
   4   4   5        0.34        3.53      2.41 o 
   5   4   5      433.87      404.43     10.73 o 
   6   4   5       36.27       29.97      4.28 o 
   7   4   5      219.40      225.33      9.44 o 
   8   4   5       87.38      107.01      7.76 o 
   9   4   5      208.39      227.20     10.87 o 
  10   4   5       28.60       27.77      6.31 o 
  11   4   5      155.46      143.02     10.64 o 
  12   4   5      106.21       94.09     10.49 o 
  13   4   5       20.52       20.38      8.07 o 
  14   4   5        0.09        9.89      8.74 o 
   1   5   5       65.80       61.05      4.26 o 
   2   5   5      129.66      138.43      5.80 o 
   3   5   5      247.58      260.15      8.43 o 
   4   5   5      102.29      107.27      6.81 o 
   5   5   5        2.59        0.78      3.42 o 
   6   5   5        0.41        5.55      4.13 o 
   7   5   5      172.39      159.85      9.02 o 
   8   5   5        0.92        4.43      4.52 o 
   9   5   5      569.77      514.99     15.81 o 
  10   5   5      114.84      105.58      8.87 o 
  11   5   5       32.87       31.64      6.82 o 
  12   5   5       63.02       67.88     10.37 o 
  13   5   5       12.46        5.82      8.07 o 
   0   6   5        1.41        1.71      5.99 o 
   1   6   5      385.65      413.27      9.96 o 
   2   6   5        0.91       -3.40      3.98 o 
   3   6   5      137.12      170.83     10.89 o 
   4   6   5      735.52      712.52     27.31 o 
   5   6   5        0.60        3.63      4.25 o 
   6   6   5        9.28        8.02      4.74 o 
   7   6   5       79.81       63.26      6.78 o 
   8   6   5      219.95      227.66     11.53 o 
   9   6   5       57.79       49.60      7.05 o 
  10   6   5      196.10      199.27     12.86 o 
  11   6   5       13.42       20.07      7.71 o 
  12   6   5      177.44      211.49     23.85 o 
   1   7   5       18.42       13.54      6.23 o 
   2   7   5       28.49       28.37      6.63 o 
   3   7   5      159.57      144.42     10.74 o 
   4   7   5       51.84       38.84      7.34 o 
   5   7   5       22.99       19.77      6.70 o 
   6   7   5       10.85       19.53      6.67 o 
   7   7   5      128.67      133.93      9.48 o 
   8   7   5       16.49       19.50      6.63 o 
   9   7   5        1.38       -0.55      8.15 o 
  10   7   5       59.22       63.39      9.16 o 
  11   7   5       85.70      102.10     11.07 o 
   0   8   5      214.27      243.73     23.30 o 
   1   8   5       35.40       35.41     10.69 o 
   2   8   5      126.00      117.93     10.72 o 
   3   8   5       18.01       22.47      7.43 o 
   4   8   5      102.66       97.04     10.46 o 
   5   8   5       13.09       11.37      8.06 o 
   6   8   5       46.36       35.10      9.41 o 
   7   8   5        5.52       15.31      8.91 o 
   8   8   5       16.82       16.52      7.12 o 
   9   8   5       79.09       64.38      9.41 o 
  10   8   5        2.15       18.76      7.77 o 
   1   9   5      140.60      172.87     15.67 o 
   2   9   5      199.03      189.12     16.31 o 
   3   9   5       59.83       66.68     14.49 o 
   4   9   5       84.05       84.71     16.56 o 
   5   9   5       34.14       29.53     10.55 o 
   6   9   5       23.84       35.70     10.81 o 
   7   9   5       72.04       77.19     22.52 o 
   8   9   5        7.99       15.51      7.74 o 
   0  10   5      499.59      536.81     37.52 o 
   1  10   5        1.94        4.03     13.40 o 
   2  10   5       35.17       39.37     13.05 o 
   3  10   5       38.46       19.71     13.22 o 
   4  10   5      102.58      101.13     16.58 o 
   0   0   6     5927.48     5710.27    107.10 o 
   1   0   6      642.67      688.39     12.97 o 
   2   0   6     3561.82     3537.47     49.15 o 
   3   0   6     4721.64     5251.69     78.02 o 
   4   0   6    20088.62    21103.04    328.18 o 
   5   0   6     1324.87     1479.77     30.91 o 
   6   0   6     5614.27     5592.29     94.22 o 
   7   0   6      166.94      181.35     10.99 o 
   8   0   6     3019.00     2776.60     82.10 o 
   9   0   6     1824.76     1772.52     38.01 o 
  10   0   6     4789.51     4820.76     86.51 o 
  11   0   6     1890.75     1818.94     41.28 o 
  12   0   6     3689.97     3438.26     99.38 o 
  13   0   6        0.77       11.62     10.40 o 
  14   0   6     1053.59     1009.00     45.99 o 
  15   0   6      110.61      145.02     22.13 o 
   1   1   6    11816.30    12089.51    121.04 o 
   2   1   6      689.63      728.80     11.18 o 
   3   1   6     4272.55     4114.96     46.91 o 
   4   1   6      341.40      392.12      7.82 o 
   5   1   6     3821.34     3616.65     42.09 o 
   6   1   6       15.18       16.15      2.90 o 
   7   1   6     6940.73     6704.46    200.58 o 
   8   1   6      101.86       95.31      5.94 o 
   9   1   6     5790.01     5839.19     75.97 o 
  10   1   6      236.52      237.99     12.49 o 
  11   1   6      596.26      615.46     19.01 o 
  12   1   6       55.63       49.57      7.63 o 
  13   1   6     2111.56     2157.49     50.14 o 
  14   1   6       20.80       55.82     15.62 o 
  15   1   6      814.20      900.83     45.68 o 
   0   2   6     1833.68     1711.44     26.42 o 
   1   2   6      239.34      255.66      6.31 o 
   2   2   6     8355.19     8639.84     92.93 o 
   3   2   6      964.65     1102.57     16.08 o 
   4   2   6      605.67      454.54      9.14 o 
   5   2   6      260.27      257.68      8.69 o 
   6   2   6     3177.96     2959.47     51.47 o 
   7   2   6        1.11       -0.51      3.50 o 
   8   2   6     3479.86     3370.73    100.90 o 
   9   2   6      909.23      901.55     22.59 o 
  10   2   6      649.96      670.31     19.53 o 
  11   2   6      280.79      305.97     14.92 o 
  12   2   6      583.26      613.91     25.31 o 
  13   2   6       63.82       62.33     12.07 o 
  14   2   6      948.01      939.60     41.05 o 
  15   2   6       57.74       80.32     14.98 o 
   1   3   6     1102.59     1087.38     13.84 o 
   2   3   6      887.75      893.69     13.07 o 
   3   3   6     2506.14     2291.71     28.36 o 
   4   3   6      107.83      115.16      6.40 o 
   5   3   6     1696.24     1552.82     40.68 o 
   6   3   6       20.45       23.64      4.68 o 
   7   3   6     2025.07     1920.69     33.62 o 
   8   3   6       87.18      101.66      7.99 o 
   9   3   6      101.43      100.61      9.08 o 
  10   3   6        1.49       -1.12      5.13 o 
  11   3   6     1230.96     1164.81     48.89 o 
  12   3   6        1.11       11.94      6.88 o 
  13   3   6      692.30      691.87     25.54 o 
  14   3   6        0.05       -5.90      7.72 o 
   0   4   6    20788.39    21747.83    301.91 o 
   1   4   6      342.40      333.28      8.73 o 
   2   4   6     1218.64     1126.05     16.76 o 
   3   4   6      121.66      128.08      6.26 o 
   4   4   6      921.37      819.56     16.21 o 
   5   4   6      589.00      601.47     13.37 o 
   6   4   6     5509.46     5486.61     67.22 o 
   7   4   6       16.93       15.88      4.26 o 
   8   4   6     1771.76     1659.71     37.13 o 
   9   4   6        0.20       -0.15      4.91 o 
  10   4   6      741.88      751.98     20.47 o 
  11   4   6        3.56       -6.83      6.83 o 
  12   4   6      473.18      495.58     20.62 o 
  13   4   6       23.76       15.23      7.58 o 
  14   4   6     1140.13     1129.01     31.75 o 
   1   5   6     7092.70     7025.65    108.73 o 
   2   5   6       85.29      101.78      5.95 o 
   3   5   6     4104.06     3891.54     52.78 o 
   4   5   6       28.55       29.86      4.52 o 
   5   5   6     4362.92     4182.13    120.26 o 
   6   5   6      190.06      174.90      9.79 o 
   7   5   6     2161.55     2049.51     34.68 o 
   8   5   6      105.95      118.80      8.63 o 
   9   5   6     1509.22     1476.97     36.66 o 
  10   5   6       27.11       26.81      6.19 o 
  11   5   6     1121.32     1067.53     31.38 o 
  12   5   6       89.26       85.95     14.20 o 
  13   5   6      751.02      792.83     30.06 o 
   0   6   6     2332.35     2320.86     55.91 o 
   1   6   6     1235.87     1198.58     42.65 o 
   2   6   6     1701.08     1678.42     27.80 o 
   3   6   6      174.26      176.63      8.87 o 
   4   6   6     2951.96     2931.41     43.39 o 
   5   6   6      285.31      263.88     11.14 o 
   6   6   6     1127.59     1082.36     22.34 o 
   7   6   6      265.90      256.38     11.88 o 
   8   6   6     1217.51     1203.69     29.55 o 
   9   6   6        5.82        1.78      5.36 o 
  10   6   6      611.89      574.39     18.62 o 
  11   6   6        0.35        6.89      7.01 o 
  12   6   6      578.04      608.51     24.51 o 
   1   7   6      848.57      839.36     37.82 o 
   2   7   6      215.62      209.45     12.67 o 
   3   7   6      188.35      204.88     12.73 o 
   4   7   6       27.72       30.13      6.07 o 
   5   7   6      478.93      475.64     17.47 o 
   6   7   6       13.32       13.04      5.40 o 
   7   7   6      906.02      873.27     21.87 o 
   8   7   6        3.91        1.31      5.40 o 
   9   7   6      187.16      224.92     14.08 o 
  10   7   6        8.34       12.29      7.01 o 
  11   7   6      482.98      500.96     20.68 o 
   0   8   6      439.52      443.75     49.43 o 
   1   8   6      522.61      468.29     32.73 o 
   2   8   6      596.78      697.79     26.16 o 
   3   8   6        7.31        6.72      8.08 o 
   4   8   6      203.37      222.24     14.18 o 
   5   8   6        1.79       -3.29      6.71 o 
   6   8   6      773.47      805.90     26.16 o 
   7   8   6      136.69      129.62     11.00 o 
   8   8   6      225.32      277.19     15.24 o 
   9   8   6        0.25       -1.75      6.71 o 
   1   9   6      512.07      536.38     26.26 o 
   2   9   6        1.67        0.90     10.07 o 
   3   9   6      280.94      312.54     20.18 o 
   4   9   6       10.75       19.26     10.23 o 
   5   9   6      560.25      508.66     30.02 o 
   6   9   6       79.71       93.74     16.32 o 
   7   9   6      448.18      469.06     25.23 o 
   0  10   6      171.84      296.24     36.59 o 
   1  10   6        0.40       -1.57      9.99 o 
   2  10   6      358.70      338.21     32.07 o 
   3  10   6        3.13       -3.88     10.82 o 
   1   1   7      169.85      165.22      6.76 o 
   2   1   7      790.48      869.24     13.13 o 
   3   1   7      707.93      747.10     12.61 o 
   4   1   7      528.13      525.53     10.32 o 
   5   1   7       56.30       57.00      3.80 o 
   6   1   7      144.22      127.99      9.52 o 
   7   1   7        2.73       12.95      3.63 o 
   8   1   7       55.13       65.87      5.82 o 
   9   1   7      212.16      195.97     10.43 o 
  10   1   7      168.00      188.81     13.36 o 
  11   1   7       33.32       42.50      7.40 o 
  12   1   7       45.13       45.07      8.04 o 
  13   1   7        6.88        3.40      7.68 o 
  14   1   7       15.37        1.93     10.03 o 
  15   1   7        6.37       10.51     11.29 o 
   0   2   7       27.09       28.63      4.25 o 
   1   2   7     1366.63     1351.84     18.29 o 
   2   2   7        4.30        1.73      2.24 o 
   3   2   7       85.14      107.07      5.02 o 
   4   2   7       84.36       92.20      4.79 o 
   5   2   7      128.75      127.80      7.19 o 
   6   2   7        8.96        8.57      3.77 o 
   7   2   7       12.81       12.31      4.29 o 
   8   2   7      291.64      269.29     15.28 o 
   9   2   7      686.06      626.49     31.06 o 
  10   2   7       86.63       90.56      8.72 o 
  11   2   7      306.02      315.27     17.87 o 
  12   2   7        1.33       -5.55      5.72 o 
  13   2   7       85.93       98.80     32.94 o 
  14   2   7       85.50       81.85     14.22 o 
   1   3   7      297.35      290.68      7.07 o 
   2   3   7      365.61      365.21      8.59 o 
   3   3   7       33.61       33.10      4.11 o 
   4   3   7        0.01        0.94      3.10 o 
   5   3   7        5.54        4.74      3.77 o 
   6   3   7        0.96        1.39      3.84 o 
   7   3   7      109.32      102.79      8.00 o 
   8   3   7      684.63      582.67     24.24 o 
   9   3   7        7.14        4.83      5.40 o 
  10   3   7      892.66      847.79     37.51 o 
  11   3   7       20.97       14.46      7.25 o 
  12   3   7       82.79       88.58     11.44 o 
  13   3   7        3.45       12.11      8.73 o 
  14   3   7       41.88       11.86     11.23 o 
   0   4   7        9.59       10.21      3.55 o 
   1   4   7     1232.77     1252.27     28.85 o 
   2   4   7      567.30      618.42     12.18 o 
   3   4   7      491.71      479.89     10.80 o 
   4   4   7        0.23       -1.03      3.32 o 
   5   4   7       48.51       66.76      6.66 o 
   6   4   7        4.27        9.56      4.20 o 
   7   4   7       47.38       33.85      5.45 o 
   8   4   7      318.51      300.46     13.81 o 
   9   4   7        5.35       -5.20      6.85 o 
  10   4   7        1.08        9.44      6.26 o 
  11   4   7        3.42       -4.88      6.86 o 
  12   4   7        0.08       -3.44      6.64 o 
  13   4   7       21.16       30.41      8.86 o 
   1   5   7      313.83      315.14     10.73 o 
   2   5   7      147.64      160.63      9.55 o 
   3   5   7      104.11      106.77     12.98 o 
   4   5   7       28.54       26.72      4.99 o 
   5   5   7      143.64      150.47      8.83 o 
   6   5   7       16.97       13.87      4.91 o 
   7   5   7      264.34      259.32     13.23 o 
   8   5   7        6.04       15.57      5.75 o 
   9   5   7       11.32       11.00      6.15 o 
  10   5   7       17.88       20.42      7.07 o 
  11   5   7        4.41        4.64      6.60 o 
  12   5   7        3.81        8.00      7.67 o 
  13   5   7       55.36       51.95     10.10 o 
   0   6   7       57.68       37.96      9.14 o 
   1   6   7      360.63      350.81     18.94 o 
   2   6   7       51.49       31.24      8.12 o 
   3   6   7      279.39      267.89     11.98 o 
   4   6   7      147.72      170.93     11.16 o 
   5   6   7        4.04        1.49      4.49 o 
   6   6   7        0.22       -1.50      4.56 o 
   7   6   7      206.41      205.96     13.53 o 
   8   6   7        0.18        1.65      5.23 o 
   9   6   7       45.42       44.02      7.03 o 
  10   6   7       36.11       40.60      7.97 o 
  11   6   7        2.28        1.31      7.01 o 
  12   6   7       31.32       31.81     10.16 o 
   1   7   7      162.84      179.62     14.62 o 
   2   7   7      290.27      262.74     17.04 o 
   3   7   7       69.13       74.01     10.60 o 
   4   7   7      383.68      358.32     32.58 o 
   5   7   7        6.52        8.87      5.14 o 
   6   7   7        5.14        1.10      6.44 o 
   7   7   7       16.41       19.16      6.10 o 
   8   7   7        0.52        1.44      5.92 o 
   9   7   7        1.93        2.90      6.34 o 
  10   7   7       22.95       28.65      8.13 o 
   0   8   7       22.16       26.54     13.61 o 
   1   8   7       44.16       46.62     10.57 o 
   2   8   7        9.61       19.33      9.11 o 
   3   8   7       30.37       37.73      9.96 o 
   4   8   7       62.62       66.32     14.12 o 
   5   8   7        4.23       -3.22      8.39 o 
   6   8   7       25.53       26.53      9.61 o 
   7   8   7        0.00        7.37      9.75 o 
   8   8   7        1.41        5.55      8.09 o 
   9   8   7       57.70       75.33      9.90 o 
   1   9   7        8.93       30.67     11.09 o 
   2   9   7        4.30        7.43      9.61 o 
   3   9   7       17.01       16.10     10.43 o 
   4   9   7        0.01        0.17      9.37 o 
   5   9   7       25.47       15.32     12.76 o 
   6   9   7        2.07        2.93     11.84 o 
   0   0   8     5292.64     5160.16     99.78 o 
   1   0   8      110.32      132.81      9.19 o 
   2   0   8    10467.24    10527.36    137.28 o 
   3   0   8     9636.51    10795.02    155.43 o 
   4   0   8     2703.73     2507.91     46.82 o 
   5   0   8     1087.91     1089.81     30.85 o 
   6   0   8     2853.09     2585.75     81.57 o 
   7   0   8       44.76       64.39      8.98 o 
   8   0   8     2287.11     2228.69     54.60 o 
   9   0   8     5350.88     5272.70    110.67 o 
  10   0   8      769.45      699.21     80.08 o 
  11   0   8      492.15      474.13     31.26 o 
  12   0   8      512.49      548.29     35.05 o 
  13   0   8        0.20       -1.19     10.10 o 
  14   0   8      800.98      818.11     42.87 o 
   1   1   8     6216.04     6252.05     66.27 o 
   2   1   8        9.80        7.93      2.85 o 
   3   1   8     2417.96     2262.87     38.25 o 
   4   1   8      154.63      173.84     12.01 o 
   5   1   8     1756.31     1617.40     24.36 o 
   6   1   8       75.94       75.07      5.70 o 
   7   1   8     4147.41     4112.33     61.88 o 
   8   1   8       49.37       45.80      7.12 o 
   9   1   8      476.89      480.02     21.12 o 
  10   1   8       23.67       26.83      6.83 o 
  11   1   8      665.88      707.67     25.56 o 
  12   1   8       55.28       52.21     14.54 o 
  13   1   8      904.26      926.85     31.47 o 
  14   1   8        4.78        6.54     10.74 o 
   0   2   8     4647.40     4528.05     70.69 o 
   1   2   8       10.26        8.97      2.61 o 
   2   2   8     1021.05      933.61     16.74 o 
   3   2   8       15.39       18.15      3.16 o 
   4   2   8     3957.58     3940.66     79.03 o 
   5   2   8      349.03      405.14     14.35 o 
   6   2   8     1798.13     1709.18     35.58 o 
   7   2   8       11.31        1.47      3.92 o 
   8   2   8     1354.15     1300.60     26.81 o 
   9   2   8      169.80      154.59     10.16 o 
  10   2   8     1178.19     1202.22     29.95 o 
  11   2   8      603.06      605.56     21.75 o 
  12   2   8      765.37      801.02     24.92 o 
  13   2   8        2.60       12.01     10.97 o 
  14   2   8      555.45      557.54     32.00 o 
   1   3   8     3526.36     3360.33     41.22 o 
   2   3   8      278.72      267.03      7.24 o 
   3   3   8     3057.04     2990.27     51.71 o 
   4   3   8       33.39       32.12      4.55 o 
   5   3   8     3319.39     3206.77     76.00 o 
   6   3   8      192.29      187.55      9.54 o 
   7   3   8     1574.56     1533.44     27.67 o 
   8   3   8        4.97       -4.28      4.28 o 
   9   3   8     2304.69     2275.31     44.58 o 
  10   3   8      203.51      200.71     13.25 o 
  11   3   8     1242.99     1168.42     45.97 o 
  12   3   8        1.62        0.20      8.88 o 
  13   3   8      815.11      878.04     35.54 o 
   0   4   8     1296.39     1332.30     35.84 o 
   1   4   8        2.00        4.62      3.57 o 
   2   4   8     3276.65     3161.23     48.13 o 
   3   4   8      298.52      285.91     12.68 o 
   4   4   8     2217.93     2059.42     39.73 o 
   5   4   8        0.48        3.46      3.85 o 
   6   4   8     2156.75     2121.08     34.35 o 
   7   4   8       10.01        9.11      4.63 o 
   8   4   8     2322.10     2182.68     39.51 o 
   9   4   8        0.03        9.27      6.56 o 
  10   4   8     1559.93     1470.86     42.74 o 
  11   4   8        4.15       -5.66      6.86 o 
  12   4   8      654.94      707.58     32.41 o 
  13   4   8       57.22       33.21     22.02 o 
   1   5   8      894.91      916.42     21.25 o 
   2   5   8       13.98        9.37      4.43 o 
   3   5   8      673.31      672.93     19.43 o 
   4   5   8      130.98      123.48      7.77 o 
   5   5   8     1516.29     1524.91     27.61 o 
   6   5   8      176.39      163.05      9.58 o 
   7   5   8     1358.02     1339.65     33.85 o 
   8   5   8      111.90      121.76     10.03 o 
   9   5   8      537.93      607.16     19.80 o 
  10   5   8       26.15       27.18      7.50 o 
  11   5   8      895.27      859.04     24.06 o 
  12   5   8       27.11       13.09      7.91 o 
   0   6   8     1573.79     1540.37     68.22 o 
   1   6   8     2221.06     2074.75     42.07 o 
   2   6   8      565.84      597.93     19.84 o 
   3   6   8        1.18       -0.19      6.29 o 
   4   6   8      201.04      208.00     13.48 o 
   5   6   8      583.12      488.14     19.81 o 
   6   6   8     1145.20     1117.92     25.86 o 
   7   6   8      382.31      379.86     22.08 o 
   8   6   8      403.98      440.29     17.58 o 
   9   6   8       17.48       27.60      7.47 o 
  10   6   8      437.38      475.52     21.67 o 
  11   6   8       58.57       74.21     10.55 o 
   1   7   8     1362.65     1347.19     36.83 o 
   2   7   8       83.10       56.44      9.20 o 
   3   7   8      368.79      392.36     22.54 o 
   4   7   8        6.37       -7.11      7.11 o 
   5   7   8      750.32      723.16     43.24 o 
   6   7   8       35.28       30.45      8.55 o 
   7   7   8      503.66      521.82     21.83 o 
   8   7   8       41.63       46.33      8.43 o 
   9   7   8      417.61      436.09     19.10 o 
  10   7   8        8.68        6.23      7.57 o 
   0   8   8      690.50      756.76     39.47 o 
   1   8   8      338.08      358.28     31.68 o 
   2   8   8      732.36      723.83     27.51 o 
   3   8   8        5.49        2.34      8.65 o 
   4   8   8      844.48      841.62     35.97 o 
   5   8   8       26.38       25.32     10.24 o 
   6   8   8      292.64      313.79     25.89 o 
   7   8   8       55.68       18.46     10.52 o 
   8   8   8      382.87      367.77     27.44 o 
   1   9   8      521.72      578.96     27.73 o 
   2   9   8       38.35       21.56     11.03 o 
   3   9   8      428.02      438.03     24.97 o 
   4   9   8        0.01       -3.02      9.77 o 
   5   9   8      239.79      300.80     29.02 o 
   1   1   9       82.18       90.19      5.00 o 
   2   1   9      191.50      178.98      6.59 o 
   3   1   9       50.52       59.10      4.46 o 
   4   1   9       18.14       24.79      3.68 o 
   5   1   9      365.10      370.52     14.13 o 
   6   1   9       14.58       17.32      5.42 o 
   7   1   9      159.33      139.82     11.06 o 
   8   1   9        5.16        3.52      5.29 o 
   9   1   9       14.61       12.35      6.04 o 
  10   1   9      402.94      468.49     19.34 o 
  11   1   9      917.99      838.42     34.60 o 
  12   1   9       21.05       20.55      8.92 o 
  13   1   9        0.01        8.08      9.17 o 
  14   1   9        2.40       22.07     10.06 o 
   0   2   9        6.46       24.59      8.99 o 
   1   2   9       24.98       28.36      3.60 o 
   2   2   9       25.40       24.20      3.69 o 
   3   2   9      346.88      342.44      9.30 o 
   4   2   9      233.96      239.27      9.24 o 
   5   2   9      256.59      256.81     11.37 o 
   6   2   9       58.52       68.55      6.66 o 
   7   2   9       28.76       36.91      5.64 o 
   8   2   9      118.73      133.25     17.36 o 
   9   2   9      161.29      175.89     12.80 o 
  10   2   9     1030.07     1043.57     32.85 o 
  11   2   9       12.36       11.31      7.11 o 
  12   2   9        0.46       -4.62      6.56 o 
  13   2   9        9.64       12.16     10.47 o 
   1   3   9       39.38       39.42      4.26 o 
   2   3   9        0.04       -0.27      3.34 o 
   3   3   9       10.23       11.21      3.96 o 
   4   3   9        5.75        3.04      3.81 o 
   5   3   9        0.07       -1.74      3.88 o 
   6   3   9      101.79      118.91      8.27 o 
   7   3   9       41.91       41.36      6.12 o 
   8   3   9       13.72       16.03      5.25 o 
   9   3   9       40.36       34.97      6.91 o 
  10   3   9       34.94       47.14      8.85 o 
  11   3   9       15.69        7.09      8.15 o 
  12   3   9       46.61       46.27     10.48 o 
  13   3   9        1.21       -0.58      8.51 o 
   0   4   9       28.07       33.06      8.34 o 
   1   4   9      104.72      115.80      7.11 o 
   2   4   9     1344.93     1341.87     23.04 o 
   3   4   9        6.19       11.76      4.65 o 
   4   4   9       12.08       23.34      5.17 o 
   5   4   9       33.37       20.70      4.68 o 
   6   4   9       23.01       28.45      5.19 o 
   7   4   9       39.07       30.27      5.45 o 
   8   4   9       80.99       85.28      8.12 o 
   9   4   9       27.56       38.93      7.05 o 
  10   4   9        5.99        5.61      6.91 o 
  11   4   9       54.49       58.55     12.15 o 
  12   4   9       12.49       15.16     10.90 o 
   1   5   9      534.19      524.07     18.65 o 
   2   5   9      163.25      157.27     11.70 o 
   3   5   9      510.42      463.98     14.91 o 
   4   5   9       42.44       44.92      6.38 o 
   5   5   9       39.94       35.40      6.34 o 
   6   5   9       56.48       58.03      6.48 o 
   7   5   9       46.65       37.20      6.05 o 
   8   5   9       29.36       25.10      7.30 o 
   9   5   9       50.00       45.68      7.90 o 
  10   5   9       13.58       -0.81      6.69 o 
  11   5   9        0.25       17.93      8.08 o 
   0   6   9      322.92      318.92     30.18 o 
   1   6   9      478.92      430.23     18.38 o 
   2   6   9      841.96      872.47     38.61 o 
   3   6   9       41.22       32.31      7.84 o 
   4   6   9       69.38       56.47     10.85 o 
   5   6   9       47.71       59.05      8.25 o 
   6   6   9      139.08      133.77     12.64 o 
   7   6   9       15.27       22.74      7.93 o 
   8   6   9       52.50       45.54      8.30 o 
   9   6   9        0.82       16.61      7.51 o 
  10   6   9        0.34       10.65      7.61 o 
   1   7   9       72.48       73.24     11.85 o 
   2   7   9        2.72       14.42      7.47 o 
   3   7   9      270.21      265.61     16.26 o 
   4   7   9       10.80       19.11      7.98 o 
   5   7   9       83.28       60.38     10.41 o 
   6   7   9        0.03       -1.02      8.65 o 
   7   7   9        1.45       -6.35     10.62 o 
   8   7   9        0.04        4.31      8.10 o 
   9   7   9        0.86       -2.98     11.99 o 
   0   8   9       60.48       31.96     15.28 o 
   1   8   9        0.81        4.04      9.15 o 
   2   8   9       82.50       86.22     12.70 o 
   3   8   9        0.67       -8.51      8.68 o 
   4   8   9        0.59        4.97      8.25 o 
   5   8   9        1.03       -1.95      8.18 o 
   6   8   9       23.36       22.93     11.07 o 
   7   8   9       14.36       28.68     11.26 o 
   1   9   9        9.33       10.92     10.79 o 
   2   9   9        3.47       -4.76     10.26 o 
   3   9   9        1.29       -0.93     10.45 o 
   0   0  10     4615.33     4336.08     87.53 o 
   1   0  10      117.01      113.35      8.05 o 
   2   0  10     2373.75     2207.16     45.86 o 
   3   0  10      186.59      162.76     11.50 o 
   4   0  10     1770.45     1742.53     42.03 o 
   5   0  10      496.86      513.29     27.45 o 
   6   0  10     1534.19     1489.00     41.29 o 
   7   0  10      233.10      226.35     21.35 o 
   8   0  10     1514.25     1461.24    179.53 o 
   9   0  10      376.25      333.32     30.70 o 
  10   0  10      237.80      188.53     22.67 o 
  11   0  10      490.78      439.56     33.14 o 
  12   0  10      382.00      400.71     33.37 o 
  13   0  10        3.61        9.55     12.95 o 
   1   1  10     3850.40     3688.58     48.51 o 
   2   1  10        1.74        4.71      3.23 o 
   3   1  10     1789.57     1682.33     24.98 o 
   4   1  10        7.36       10.91      3.93 o 
   5   1  10     1594.71     1542.33     33.01 o 
   6   1  10       12.26       14.66      5.93 o 
   7   1  10     2037.66     2018.05     49.95 o 
   8   1  10        0.18       -4.07      4.91 o 
   9   1  10      167.99      175.90     12.82 o 
  10   1  10        6.52        6.64      7.37 o 
  11   1  10      934.43      955.12     47.77 o 
  12   1  10       21.53       23.80      9.26 o 
  13   1  10      483.51      512.39     36.81 o 
   0   2  10     1805.94     1716.32     36.76 o 
   1   2  10      141.34      148.25      6.72 o 
   2   2  10     2274.82     2242.64     33.37 o 
   3   2  10     1051.02     1052.98     19.39 o 
   4   2  10     2222.45     2200.53     34.05 o 
   5   2  10      130.22      125.34      8.21 o 
   6   2  10     1091.59     1056.29     24.08 o 
   7   2  10       26.73       26.03      6.69 o 
   8   2  10      848.69      839.12     31.24 o 
   9   2  10      838.70      861.43     27.31 o 
  10   2  10     1123.82     1153.99     32.07 o 
  11   2  10       33.88       58.99      9.64 o 
  12   2  10      339.28      400.21     23.28 o 
  13   2  10        5.64       -2.26     10.09 o 
   1   3  10     1188.45     1185.62     20.21 o 
   2   3  10      184.46      170.87      8.59 o 
   3   3  10     1142.61     1128.66     20.83 o 
   4   3  10       26.14       26.85      5.04 o 
   5   3  10     1590.53     1566.27     28.15 o 
   6   3  10       43.15       47.51      6.33 o 
   7   3  10     1132.13     1071.41     25.29 o 
   8   3  10      358.68      376.15     16.23 o 
   9   3  10      893.46      921.25     26.72 o 
  10   3  10        9.09       12.32      7.42 o 
  11   3  10      715.37      709.48     26.78 o 
  12   3  10       28.69        3.39      8.81 o 
   0   4  10       78.37       71.38     10.90 o 
   1   4  10      545.84      525.63     15.03 o 
   2   4  10     1543.07     1580.89     26.48 o 
   3   4  10       20.73       20.21      4.90 o 
   4   4  10     1993.56     1988.76     41.49 o 
   5   4  10       57.54       53.84      6.71 o 
   6   4  10      536.62      564.47     16.80 o 
   7   4  10      285.14      285.98     13.30 o 
   8   4  10      992.82      992.90     23.20 o 
   9   4  10        0.12        6.32      6.68 o 
  10   4  10     1347.45     1390.83     40.47 o 
  11   4  10        8.55        6.32      8.73 o 
  12   4  10      487.15      518.12     26.87 o 
   1   5  10     1151.21     1196.79     32.50 o 
   2   5  10      396.76      450.73     21.43 o 
   3   5  10      544.20      541.94     28.63 o 
   4   5  10        0.24       -0.21      5.18 o 
   5   5  10     1033.56      974.81     22.40 o 
   6   5  10       29.76       23.82      6.46 o 
   7   5  10      784.18      880.55     21.98 o 
   8   5  10        5.47       -5.52      6.45 o 
   9   5  10     1024.62     1039.32     24.78 o 
  10   5  10      187.36      185.33     13.53 o 
  11   5  10      261.55      302.82     24.32 o 
   0   6  10      584.75      638.15     35.39 o 
   1   6  10       68.68       61.43     11.32 o 
   2   6  10      598.43      661.46     21.94 o 
   3   6  10       72.00       71.75      9.70 o 
   4   6  10      377.49      395.73     27.14 o 
   5   6  10        0.12       -4.19      6.21 o 
   6   6  10      687.54      682.11     21.58 o 
   7   6  10       40.87       34.46      8.09 o 
   8   6  10      402.53      426.96     19.10 o 
   9   6  10        2.83       -5.98      7.20 o 
   1   7  10      515.58      479.03     23.90 o 
   2   7  10        0.02       13.46      9.22 o 
   3   7  10      278.75      311.99     17.89 o 
   4   7  10       21.83       37.01      9.36 o 
   5   7  10      334.04      377.99     20.08 o 
   6   7  10       14.29       14.45      8.68 o 
   7   7  10      249.06      255.71     17.30 o 
   8   7  10        3.56       -1.96      8.78 o 
   0   8  10      744.99      907.40     57.15 o 
   1   8  10      278.05      219.17     18.73 o 
   2   8  10      392.68      400.53     26.86 o 
   3   8  10        1.50       13.68      9.86 o 
   4   8  10      305.84      337.01     22.34 o 
   5   8  10      157.20      132.96     14.16 o 
   1   1  11      189.36      177.34      7.98 o 
   2   1  11       91.84       95.01      6.26 o 
   3   1  11       17.20       14.61      4.19 o 
   4   1  11       79.72       89.62      7.40 o 
   5   1  11        0.26       -1.66      4.96 o 
   6   1  11        9.93       18.12      6.29 o 
   7   1  11       17.83       21.93      6.88 o 
   8   1  11       85.38       88.09     10.04 o 
   9   1  11      149.46      159.64     14.92 o 
  10   1  11       56.27       54.25     10.70 o 
  11   1  11       36.56       57.64     11.31 o 
  12   1  11       84.60       99.44     13.53 o 
   0   2  11       13.87       20.44      5.63 o 
   1   2  11      696.07      686.21     14.77 o 
   2   2  11      648.58      652.72     18.21 o 
   3   2  11        0.05       -3.30      4.25 o 
   4   2  11      532.82      521.03     16.54 o 
   5   2  11      113.09      125.65      8.86 o 
   6   2  11       14.78       23.37      6.15 o 
   7   2  11      159.49      133.04     11.24 o 
   8   2  11      325.52      355.10     17.54 o 
   9   2  11        1.88       -1.38      6.29 o 
  10   2  11      219.04      214.42     18.05 o 
  11   2  11        3.33        1.91      8.65 o 
  12   2  11        2.27       -8.58      8.58 o 
   1   3  11        7.62        2.57      4.00 o 
   2   3  11      140.58      141.94      8.39 o 
   3   3  11      346.77      357.14     12.20 o 
   4   3  11       25.67       25.73      5.55 o 
   5   3  11       13.93        9.49      5.41 o 
   6   3  11        1.81       -2.28      4.70 o 
   7   3  11       34.19       14.96      6.23 o 
   8   3  11       76.82       71.94      8.97 o 
   9   3  11       79.40       80.23     10.17 o 
  10   3  11       11.44       20.36      8.12 o 
  11   3  11       83.52       71.65     10.79 o 
   0   4  11      715.32      626.97     25.38 o 
   1   4  11       45.26       27.35      6.65 o 
   2   4  11       35.07       37.72      6.39 o 
   3   4  11       89.27       89.10      7.40 o 
   4   4  11        6.19        3.69      4.98 o 
   5   4  11        4.35        9.46      5.37 o 
   6   4  11      186.33      174.88     15.90 o 
   7   4  11       27.74       33.00      7.52 o 
   8   4  11        0.20        6.77      6.47 o 
   9   4  11      167.15      178.17     13.14 o 
  10   4  11      229.96      251.89     19.56 o 
  11   4  11       32.11       25.08     10.11 o 
   1   5  11       68.10       69.21      8.35 o 
   2   5  11      247.08      264.31     16.09 o 
   3   5  11       70.25       75.93      9.14 o 
   4   5  11       24.44       22.81      7.02 o 
   5   5  11      217.98      201.96     12.14 o 
   6   5  11        3.39       14.40      6.45 o 
   7   5  11       11.37       22.21      7.03 o 
   8   5  11       58.23       65.56     10.55 o 
   9   5  11        4.37       -6.81      7.79 o 
  10   5  11        0.71       11.60      8.88 o 
   0   6  11       73.62       59.34     14.94 o 
   1   6  11       41.28       60.94      9.66 o 
   2   6  11       25.68       30.68      8.53 o 
   3   6  11       41.68       48.37      9.37 o 
   4   6  11        0.46       -4.80      6.89 o 
   5   6  11       33.28       39.10      8.41 o 
   6   6  11        0.60        5.08      7.85 o 
   7   6  11        5.15       14.84      8.87 o 
   8   6  11        6.00        6.39      8.49 o 
   1   7  11       51.31       49.44     11.00 o 
   2   7  11        5.28       15.29      9.27 o 
   3   7  11       38.45       36.44      9.72 o 
   4   7  11      103.48       94.84     12.15 o 
   5   7  11        2.29        9.68      8.53 o 
   6   7  11        1.26        2.61      8.64 o 
   0   8  11      194.86      226.35     27.01 o 
   1   8  11        1.45       -4.43      9.66 o 
   2   8  11      211.28      192.32     17.74 o 
   3   8  11        4.28       -0.92      9.60 o 
   0   0  12     2216.10     2060.85     90.53 o 
   1   0  12       29.79       19.94      6.84 o 
   2   0  12     1409.06     1397.06     35.18 o 
   3   0  12       67.44       99.15     10.63 o 
   4   0  12     1718.88     1787.12     42.24 o 
   5   0  12        8.91        9.76      7.32 o 
   6   0  12     1279.85     1261.09     50.16 o 
   7   0  12       41.56       36.43     12.88 o 
   8   0  12     1321.97     1240.76     52.20 o 
   9   0  12      102.62      106.67     19.99 o 
  10   0  12      937.98      962.24     46.25 o 
  11   0  12      113.17       85.81     22.87 o 
   1   1  12     1043.57     1017.37     20.29 o 
   2   1  12        0.01       -2.16      3.84 o 
   3   1  12     1283.80     1225.43     27.26 o 
   4   1  12      122.09      135.85     10.23 o 
   5   1  12     1428.37     1425.82     33.18 o 
   6   1  12       17.15       19.43      6.55 o 
   7   1  12      789.09      787.48     32.09 o 
   8   1  12       54.51       55.19     10.28 o 
   9   1  12      486.20      499.73     25.19 o 
  10   1  12       50.17       64.31     11.49 o 
  11   1  12      881.47      857.30     76.67 o 
   0   2  12        7.70       10.00      6.10 o 
   1   2  12       78.65       79.50      7.86 o 
   2   2  12     1664.63     1655.01     28.08 o 
   3   2  12       20.32       16.50      5.45 o 
   4   2  12      626.09      615.58     16.73 o 
   5   2  12       91.21       87.61      8.34 o 
   6   2  12      190.42      204.30     12.36 o 
   7   2  12        1.91       -1.10      6.06 o 
   8   2  12      723.53      701.78     34.13 o 
   9   2  12       54.82       64.27      9.73 o 
  10   2  12      280.18      291.70     20.59 o 
  11   2  12      126.24      107.07     14.53 o 
   1   3  12     1031.20      993.12     20.59 o 
   2   3  12      704.20      700.02     17.92 o 
   3   3  12      280.48      299.38     12.82 o 
   4   3  12        2.51        3.72      4.97 o 
   5   3  12      328.05      327.38     15.00 o 
   6   3  12        5.15        7.22      5.85 o 
   7   3  12      798.97      867.02     27.67 o 
   8   3  12       93.05       94.79     11.04 o 
   9   3  12      101.59      152.99     13.81 o 
  10   3  12       75.81       64.80     10.29 o 
   0   4  12      770.20      765.98     61.37 o 
   1   4  12       13.92        9.93      5.59 o 
   2   4  12      848.72      857.54     25.71 o 
   3   4  12      234.69      244.90     13.69 o 
   4   4  12     1224.40     1195.60     27.72 o 
   5   4  12       22.28       22.97      6.78 o 
   6   4  12      440.61      444.32     18.98 o 
   7   4  12       91.51       80.85      9.78 o 
   8   4  12      163.69      185.48     13.63 o 
   9   4  12      222.36      225.26     15.01 o 
  10   4  12      561.10      622.42     44.52 o 
   1   5  12      961.14      980.29     36.72 o 
   2   5  12       10.89       13.04      7.68 o 
   3   5  12      754.81      736.74     24.13 o 
   4   5  12        0.05       -4.53      6.48 o 
   5   5  12      697.08      657.33     26.85 o 
   6   5  12       13.63       13.91      7.18 o 
   7   5  12      372.85      382.52     18.29 o 
   8   5  12       10.83        6.53      8.11 o 
   9   5  12      529.35      572.27     25.13 o 
   0   6  12      360.46      349.17     31.02 o 
   1   6  12       15.07       19.65      9.84 o 
   2   6  12      450.96      439.99     20.78 o 
   3   6  12       42.19       43.39      9.42 o 
   4   6  12      872.00      905.45     48.65 o 
   5   6  12        3.08        2.42      7.58 o 
   6   6  12       98.92      123.22     13.25 o 
   7   6  12        1.33       23.64     10.53 o 
   1   7  12      171.16      170.99     16.59 o 
   2   7  12       16.12        6.96      9.56 o 
   3   7  12      274.41      285.68     20.62 o 
   4   7  12        4.42        3.05      8.76 o 
   5   7  12      231.80      255.36     18.02 o 
   1   1  13        4.12        6.21      4.51 o 
   2   1  13       21.21       27.68      6.11 o 
   3   1  13       54.84       58.78      7.11 o 
   4   1  13        7.50        1.39      6.66 o 
   5   1  13        0.16       -4.89      5.81 o 
   6   1  13        0.17       -4.45      5.66 o 
   7   1  13        2.91        7.31      7.70 o 
   8   1  13       72.49       92.92     13.29 o 
   9   1  13       47.74       62.57     16.46 o 
  10   1  13      132.52      148.89     15.70 o 
   0   2  13      589.16      573.30     27.15 o 
   1   2  13      183.12      180.61     10.79 o 
   2   2  13        9.99       14.07      5.60 o 
   3   2  13        4.74        5.65      5.57 o 
   4   2  13        2.11       -4.49      4.49 o 
   5   2  13       59.90       56.03      7.56 o 
   6   2  13       25.73       13.83      7.02 o 
   7   2  13       43.86       28.37      8.16 o 
   8   2  13       76.65       83.66     10.67 o 
   9   2  13        4.24        6.86      8.64 o 
  10   2  13       15.46       14.09      9.84 o 
   1   3  13      304.90      338.02     21.83 o 
   2   3  13        5.94       13.43      6.33 o 
   3   3  13       16.92       20.38      5.94 o 
   4   3  13       29.38       25.75      6.20 o 
   5   3  13       85.90       80.58      9.18 o 
   6   3  13        1.24        4.14      6.26 o 
   7   3  13        1.11       -2.94      6.28 o 
   8   3  13        3.85        9.13      7.94 o 
   9   3  13        2.84        5.37      8.21 o 
   0   4  13        1.27        3.49      9.27 o 
   1   4  13      202.06      210.89     13.41 o 
   2   4  13       54.17       34.73      7.71 o 
   3   4  13       96.69      129.74     12.35 o 
   4   4  13      107.80       91.65     10.94 o 
   5   4  13       29.72       27.93      7.51 o 
   6   4  13        0.96       -0.67      6.37 o 
   7   4  13       26.88       33.79      8.30 o 
   8   4  13      104.26      104.35     10.96 o 
   1   5  13        2.18        0.89      7.17 o 
   2   5  13       24.13       19.31      8.08 o 
   3   5  13        8.92        5.71      7.72 o 
   4   5  13       18.52       11.42      8.53 o 
   5   5  13        1.09       -9.16      9.16 o 
   6   5  13        2.60        3.06      8.14 o 
   7   5  13        0.41        2.41      8.24 o 
   0   6  13       12.58       34.17     13.87 o 
   1   6  13       32.28       26.08     10.27 o 
   2   6  13        8.10        7.97      8.52 o 
   3   6  13        3.52        5.82      8.16 o 
   4   6  13       22.12       21.78     10.12 o 
   5   6  13        0.38       12.11      8.94 o 
   1   7  13        6.37        9.44     10.72 o 
   0   0  14      476.73      502.20     48.66 o 
   1   0  14       48.11       54.52      9.34 o 
   2   0  14     1726.56     1708.38     42.69 o 
   3   0  14        7.86       17.87      7.83 o 
   4   0  14      321.13      345.19     28.91 o 
   5   0  14       15.61        8.52     11.43 o 
   6   0  14       85.68      101.27     18.02 o 
   7   0  14       12.77       27.59     14.10 o 
   8   0  14      849.05      748.98     42.86 o 
   9   0  14        0.95        6.97     13.37 o 
   1   1  14      172.42      173.70     11.06 o 
   2   1  14      334.99      340.39     14.81 o 
   3   1  14      613.99      628.17     19.01 o 
   4   1  14       31.67       25.17      6.94 o 
   5   1  14      495.85      509.88     24.95 o 
   6   1  14        0.83        2.27      8.09 o 
   7   1  14      256.42      308.39     21.07 o 
   8   1  14       99.38      116.15     14.47 o 
   9   1  14      346.14      345.07     23.06 o 
   0   2  14      314.93      310.94     22.53 o 
   1   2  14       72.73       67.34      9.03 o 
   2   2  14      655.27      695.69     21.00 o 
   3   2  14       23.71       25.65      7.11 o 
   4   2  14      639.35      691.03     21.43 o 
   5   2  14        9.05        6.62      6.56 o 
   6   2  14      261.58      286.46     17.47 o 
   7   2  14       16.11        2.31      7.32 o 
   8   2  14      421.99      426.54     24.38 o 
   9   2  14       20.76        7.10      9.07 o 
   1   3  14     1072.33     1078.37     27.65 o 
   2   3  14       12.19        6.80      7.45 o 
   3   3  14      382.00      406.35     20.00 o 
   4   3  14       63.07       67.11     10.13 o 
   5   3  14      402.57      425.53     18.18 o 
   6   3  14        9.42       13.80      9.04 o 
   7   3  14      513.00      524.90     40.00 o 
   8   3  14        0.11       -5.69      7.67 o 
   0   4  14      435.65      485.77     34.14 o 
   1   4  14        2.55       -1.93      7.10 o 
   2   4  14      604.42      568.25     26.63 o 
   3   4  14       27.82       25.13      8.42 o 
   4   4  14      628.99      646.32     24.57 o 
   5   4  14       25.83       17.29      8.49 o 
   6   4  14      128.53      152.02     18.03 o 
   7   4  14       76.35       98.38     13.16 o 
   1   5  14      320.85      319.48     20.21 o 
   2   5  14       27.14       18.53     12.49 o 
   3   5  14      297.04      323.42     18.96 o 
   4   5  14        6.53        1.63      8.14 o 
   5   5  14      141.43      188.01     17.64 o 
   0   6  14      334.87      330.06     29.70 o 
   1   6  14        1.91        2.37     10.07 o 
   2   6  14       44.36       51.50     11.98 o 
   1   1  15      331.47      310.50     20.04 o 
   2   1  15       38.47       42.89      7.67 o 
   3   1  15        0.00       -3.20      5.65 o 
   4   1  15        0.01       -1.40      7.27 o 
   5   1  15       51.03       38.25     10.26 o 
   6   1  15        7.26       11.53      8.26 o 
   7   1  15       43.38       41.76     12.36 o 
   0   2  15       33.59       24.00     11.23 o 
   1   2  15        0.02        1.65      6.42 o 
   2   2  15       10.83        9.50      7.40 o 
   3   2  15       31.68       40.73      8.39 o 
   4   2  15        2.05       -3.09      6.44 o 
   5   2  15       11.19        0.52      6.87 o 
   6   2  15       55.47       57.32     11.41 o 
   7   2  15        1.27       27.97     13.18 o 
   1   3  15        5.48       -4.85      7.46 o 
   2   3  15        5.26       -0.67      7.47 o 
   3   3  15        0.51        1.14      8.00 o 
   4   3  15       12.99       20.61      9.64 o 
   5   3  15       12.66       16.80      9.61 o 
   6   3  15        8.68       15.47      8.51 o 
   0   4  15       92.37       90.97     19.09 o 
   1   4  15        0.17       -4.27      7.72 o 
   2   4  15       11.20       11.43      9.30 o 
   3   4  15        9.71       18.35     10.04 o 
   4   4  15        5.81        2.04      9.26 o 
   5   4  15       23.49       27.09     10.94 o 
   1   5  15        1.72       11.98     11.15 o 
   2   5  15       24.42       25.89     12.23 o 
   0   0  16       50.96       32.24     17.87 o 
   1   0  16      183.76      160.07     24.34 o 
   2   0  16      716.47      726.57     33.80 o 
   3   0  16       41.69       26.63     13.02 o 
   4   0  16      403.38      358.82     35.83 o 
   5   0  16        0.26       -5.45     11.71 o 
   1   1  16      262.33      279.14     20.87 o 
   2   1  16      143.49      141.61     11.39 o 
   3   1  16      336.29      352.57     19.94 o 
   4   1  16       38.82       20.09      9.27 o 
   5   1  16      163.53      136.51     15.57 o 
   0   2  16       27.00       18.84     11.47 o 
   1   2  16       95.71       81.45     10.86 o 
   2   2  16      564.34      538.32     23.70 o 
   3   2  16        2.30        0.86      8.32 o 
   4   2  16      247.78      247.17     17.45 o 
   5   2  16        6.82       17.39      9.75 o 
   1   3  16       96.47      107.04     12.78 o 
   2   3  16        0.57       -7.38      7.69 o 
   3   3  16      285.36      335.04     22.38 o 
                                                 
